# Supplementary material for: Mean-variance portfolio analysis data for optimizing community-based photovoltaic investment
Source: Data Brief. 2016 Feb 1;6:840–2. doi: 10.1016/j.dib.2016.01.049 (PMC4749943; doi:10.1016/j.dib.2016.01.049)
Supplement: Supplementary file 1 — Supplementary material [file mmc1.zip]

Archive with 1 entries (1 files):
- mmc1.txt
