# Supplementary material for: Mean-variance portfolio analysis data for optimizing community-based photovoltaic investment
Source: Data Brief. 2016 Feb 1;6:840–2. doi: 10.1016/j.dib.2016.01.049 (PMC4749943; doi:10.1016/j.dib.2016.01.049)
Supplement: Supplementary file 1 — Supplementary material [file mmc1.zip › mmc1.txt]

% Developer: Mahmoud Shakouri
% Institution: Oregon State Uiversity

% Please cite the follwoing reference if you used this code:
% Shakouri, M., H.W. Lee, and K. Choi, PACPIM: New Decision-Support Model of Optimized Portfolio Analysis for 
% Community-Based Photovoltaic Investment. Applied Energy, 2015. 156: p. 607-617.
% http://www.sciencedirect.com/science/article/pii/S0306261915009009


% You will need Matlab Financial ToolBox for this code
% load your simulation data
	x=xlsread('yourfile.xlsx');

% The original unit is in Watts so the follwoing converts it to kW
	z=0.001*x;

% create a portfolio
	p = Portfolio;
	numcols = size(x,2);
	p = Portfolio('NumAssets',numcols);
	p.defaultforAssetList = ''; 
	p = setAssetList(p);
	disp(p.AssetList);

% calculate mean covariance matrix and std of data
	m=mean(z);
	c=cov(z);
	s=std(z);

% assign portfolio attributes

% mean and covariance matrix
	p = p.setAssetMoments(m, c);

% set initial weights to 1/p
	p = setInitPort(p, 1/p.NumAssets);

% save the return and risk of initial weights
	[EstRisk, EstRet] = estimatePortMoments(p, p.InitPort);
	p = setDefaultConstraints(p);

% Print initial portfolio and raw assests
	figure(1)
	plotFrontier(p);
	hold on
	scatter(s,m)
	title('Initial Portfolio with Equal Weights');
	for K = 1 : 24
  		thisX = s(K);
  		thisY = m(K);
  		labelstr = sprintf('%d', K);
  		text(thisX, thisY, labelstr);
	end


% optimize portfolio

% estimate weights for efficient frontier
	pwgt = estimateFrontier(p, 20);

% estimates risk and return based on weights of efficeint frontier
	[prsk, pret] = estimatePortMoments(p, pwgt);

	clf;
	figure(1)
	portfolioexamples_plot('Efficient Frontier', ...
	{'line', prsk/12, pret/12}, ...
	{'scatter', EstRisk, EstRet}, ...
	{'scatter', s, m, p.AssetList, '.r'});


% Obtain Range of Risks and Returns
	[rsk, ret] = estimatePortMoments(p, estimateFrontierLimits(p));
	display(rsk);
	display(ret);

% Find a Portfolio with a Targeted Return and Targeted Risk

	TargetReturn = %spcify your mean;            
	TargetRisk =   %spcify your risk;

% Obtain portfolios with targeted return and risk
	awgt = estimateFrontierByReturn(p, TargetReturn);
	arsk, aret] = estimatePortMoments(p, awgt);
	bwgt = estimateFrontierByRisk(p, TargetRisk);
	[brsk, bret] = estimatePortMoments(p, bwgt);

	clf;
	figure(2)
	plotFrontier(p);
	hold on
	scatter(s,m)
	hold on
	scatter (arsk,aret)
	hold on
	scatter (brsk,bret)
	title('Initial Portfolio with Equal Weights');
	for K = 1 : 24
  		thisX = s(K);
  		thisY = m(K);
  		labelstr = sprintf('%d', K);
  		text(thisX, thisY, labelstr);
	end


% Maximize the Sharpe Ratio

% specifies an initial weight 
	p = setInitPort(p, awgt);
	swgt = estimateMaxSharpeRatio(p);
	[srsk, sret] = estimatePortMoments(p, swgt);

% Set up a dataset object that contains the portfolio that maximizes the Sharpe ratio
	maxsharpe = dataset({100*swgt(swgt > 0),'Weight'},'obsnames', p.AssetList(swgt > 0));
	fprintf('Portfolio with Maximum Sharpe Ratio\n');
	disp(maxsharpe);

	figure(3)
	plotFrontier(p);
	hold on
	scatter(brsk,bret);
	hold on
	scatter(s,m);
	hold on 
	scatter(srsk,sret)
	title('Portfolio with Maximum Sharpe Ratio');

% Confirm that Maximum Sharpe Ratio is a Maximum
	psratio = pret  ./ prsk;
	ssratio = sret  / srsk;


	figure(4)
	subplot(2,1,1);
	plot(prsk, pret, 'LineWidth', 3);
	hold on
	scatter(srsk, sret, 'g', 'filled');
	title('\bfEfficient Frontier');
	xlabel('Portfolio Risk');
	ylabel('Portfolio Return');
	hold on
	scatter(s,m)
	hold off

	subplot(2,1,2);
	plot(prsk, psratio, 'LineWidth', 2);
	hold on
	scatter(srsk, ssratio, 'g', 'filled');
	title('\bfSharpe Ratio');
	xlabel('Portfolio Risk');
	ylabel('Sharpe Ratio');
	hold off;

	q = setBudget(p, 0, 1);
	qwgt = estimateFrontier(q, 1000);
	[qrsk, qret] = estimatePortMoments(q, qwgt);

% Plot that shows Sharpe ratio portfolio is the tangency portfolio
	figure(5)
	plot(prsk,pret,'LineWidth',2);
	hold on
	plot(qrsk,qret,'LineWidth',1);
	hold on
	scatter (srsk, sret,'filled');
	hold on
	scatter([s,EstRisk], [m,EstRet])
	zoom on;
