# Supplementary material for: Mean-variance portfolio analysis data for optimizing community-based photovoltaic investment
Source: Data Brief. 2016 Feb 1;6:840–2. doi: 10.1016/j.dib.2016.01.049 (PMC4749943; doi:10.1016/j.dib.2016.01.049)
Supplement: Supplementary file 3 — Supplementary material [file mmc3.xlsx]

## Sheet: Sheet1
House	Azimuth	Tilt	Shading	TOF	Area (m2)	60% of Area (m2)	Max number
				1588 kWh/m2		Area (m2)	of panels
1	290	23	0.03	0.814	49.2	29.5	18
2	300	5	0.1	0.865	51.5	30.9	19
3	300	4	0.03	0.868	75.8	45.5	28
4	300	14	0.05	0.83	65.6	39.4	24
5	180	16	0.05	0.967	83.1	49.9	31
6	170	26	0.02	0.987	130.1	78	48
7	270	23	0.04	0.867	98	58.8	36
8	90	14	0.05	0.854	84.2	50.5	31
9	180	15	0.03	0.963	49.9	29.9	18
10	290	12	0.04	0.852	124.1	74.5	46
11	290	19	0.04	0.829	92.9	55.7	34
12	110	21	0.1	0.886	106.8	64.1	40
13	180	19	0.07	0.977	30.7	18.4	11
14	270	11	0.02	0.882	97.9	58.8	36
15	230	10	0.08	0.923	109.7	65.8	41
16	110	7	0.05	0.888	73.6	44.1	27
17	200	19	0.03	0.975	53.3	32	20
18	270	19	0.02	0.873	46.9	28.1	17
19	250	20	0.04	0.915	135.5	81.3	50
20	180	6	0.04	0.918	123.4	74	46
21	180	5	0.02	0.912	124.5	74.7	46
22	270	15	0.06	0.878	27.9	16.7	10
23	270	13	0.1	0.88	81.2	48.7	30
24	270	19	0.05	0.873	54.1	32.4	20
