# Supplementary material for: Mean-variance portfolio analysis data for optimizing community-based photovoltaic investment
Source: Data Brief. 2016 Feb 1;6:840–2. doi: 10.1016/j.dib.2016.01.049 (PMC4749943; doi:10.1016/j.dib.2016.01.049)
Supplement: Supplementary file 4 — Supplementary material [file mmc4.xlsx]

## Sheet: Sheet1
Month	Day	Hour	AC System Output (W)
			House 1	House 2	House 3	House 4	House 5	House 6	House 7	House 8	House 9	House 10	House 11	House 12	House 13	House 14	House 15	House 16	House 17	House 18	House 19	House 20	House 21	House 22	House 23	House 24
1	1	0	0	0	0	0	0	0	0	0	0	0	0	0	0	0	0	0	0	0	0	0	0	0	0	0
1	1	1	0	0	0	0	0	0	0	0	0	0	0	0	0	0	0	0	0	0	0	0	0	0	0	0
1	1	2	0	0	0	0	0	0	0	0	0	0	0	0	0	0	0	0	0	0	0	0	0	0	0	0
1	1	3	0	0	0	0	0	0	0	0	0	0	0	0	0	0	0	0	0	0	0	0	0	0	0	0
1	1	4	0	0	0	0	0	0	0	0	0	0	0	0	0	0	0	0	0	0	0	0	0	0	0	0
1	1	5	0	0	0	0	0	0	0	0	0	0	0	0	0	0	0	0	0	0	0	0	0	0	0	0
1	1	6	0	0	0	0	0	0	0	0	0	0	0	0	0	0	0	0	0	0	0	0	0	0	0	0
1	1	7	0	0	0	0	0	0	0	0	0	0	0	0	0	0	0	0	0	0	0	0	0	0	0	0
1	1	8	141.009	88.935	101.698	118.251	112.351	252.571	128.395	188.972	184.336	113.015	130.087	234.032	191.276	107.802	104.563	161.916	159.94	123.948	108.106	145.152	144.454	110.39	100.994	119.471
1	1	9	191.38	188.319	206.324	188.305	185.757	230.215	185.117	213.531	222.18	192.611	189.648	208.037	213.273	201.093	196.878	213.871	216.114	190.946	190.489	214.981	219.218	186.929	180.419	184.419
1	1	10	390.01	411.036	447.54	407.232	411.059	488.811	401.056	449.603	476.525	421.616	399.42	434.28	458.111	441.63	431.478	455.463	469.349	421.295	425.682	462.498	471.205	413.422	399.453	407.73
1	1	11	389.322	399.944	435.015	400.647	406.571	469.975	400.707	426.724	461.246	414.243	396.297	409.284	443.264	433.776	421.918	436.911	458.037	418.491	422.633	447.706	456.132	408.331	393.413	405.012
1	1	12	527.905	529.429	574.57	535.873	547.29	618.38	545.145	551.434	608.317	553.421	534.595	526.467	585.547	579.206	561.433	570.063	609.435	565.601	571.195	589.294	600.108	548.825	527.518	547.633
1	1	13	243.045	237.919	258.745	245.406	244.448	252.738	243.862	244.737	257.951	250.972	244.647	226.557	244.354	259.201	244.906	251.797	256.21	253.199	249.433	257.787	263.73	245.12	235.05	244.769
1	1	14	205.334	199.352	217.005	206.525	205.725	210.203	205.807	203.683	215.344	211.088	206.326	187.521	203.682	217.915	205.2	210.083	214.314	213.462	209.944	215.556	220.649	206.218	197.456	206.246
1	1	15	103.098	99.204	108.851	103.446	102.932	103.916	103.208	101.943	107.215	105.845	103.486	92.392	100.742	109.468	102.213	104.699	106.825	107.284	105.167	107.647	110.473	103.172	98.3	103.317
1	1	16	2.309	1.921	3.855	2.65	2.228	2.223	2.057	2.65	3.089	3.072	2.466	0.733	1.692	3.676	2.159	3.149	2.721	2.98	2.368	3.477	4.071	2.307	1.414	2.207
1	1	17	0	0	0	0	0	0	0	0	0	0	0	0	0	0	0	0	0	0	0	0	0	0	0	0
1	1	18	0	0	0	0	0	0	0	0	0	0	0	0	0	0	0	0	0	0	0	0	0	0	0	0
1	1	19	0	0	0	0	0	0	0	0	0	0	0	0	0	0	0	0	0	0	0	0	0	0	0	0
1	1	20	0	0	0	0	0	0	0	0	0	0	0	0	0	0	0	0	0	0	0	0	0	0	0	0
1	1	21	0	0	0	0	0	0	0	0	0	0	0	0	0	0	0	0	0	0	0	0	0	0	0	0
1	1	22	0	0	0	0	0	0	0	0	0	0	0	0	0	0	0	0	0	0	0	0	0	0	0	0
1	1	23	0	0	0	0	0	0	0	0	0	0	0	0	0	0	0	0	0	0	0	0	0	0	0	0
1	2	0	0	0	0	0	0	0	0	0	0	0	0	0	0	0	0	0	0	0	0	0	0	0	0	0
1	2	1	0	0	0	0	0	0	0	0	0	0	0	0	0	0	0	0	0	0	0	0	0	0	0	0
1	2	2	0	0	0	0	0	0	0	0	0	0	0	0	0	0	0	0	0	0	0	0	0	0	0	0
1	2	3	0	0	0	0	0	0	0	0	0	0	0	0	0	0	0	0	0	0	0	0	0	0	0	0
1	2	4	0	0	0	0	0	0	0	0	0	0	0	0	0	0	0	0	0	0	0	0	0	0	0	0
1	2	5	0	0	0	0	0	0	0	0	0	0	0	0	0	0	0	0	0	0	0	0	0	0	0	0
1	2	6	0	0	0	0	0	0	0	0	0	0	0	0	0	0	0	0	0	0	0	0	0	0	0	0
1	2	7	0	0	0	0	0	0	0	0	0	0	0	0	0	0	0	0	0	0	0	0	0	0	0	0
1	2	8	117.857	78.645	89.753	101.05	96.483	205.21	108.413	156.689	153.189	97.477	109.802	190.122	157.654	94.107	91.075	135.962	134.267	105.736	93.654	123.178	123.005	95.067	87.366	101.816
1	2	9	275.589	256.33	296.21	174.921	183.81	854.373	202.6	553.666	630.592	185.79	223.926	700.207	663.501	239.719	358.119	497.326	583.314	174.814	237.468	473.958	466.555	191.434	199.179	168.78
1	2	10	353.499	475.884	526.346	402.27	450.428	875.469	410.443	632.145	746.189	444.713	378.711	696.144	752.237	506.337	570.1	626.616	734.233	448.468	518.262	639.874	641.566	457.291	450.158	434.073
1	2	11	503.837	558.02	609.245	531.762	569.839	799.124	555.134	626.799	734.111	564.552	523.108	638.715	723.568	611.724	628.287	643.996	736.759	583.479	622.562	670.084	677.346	573.135	554.13	564.966
1	2	12	672.293	724.726	790.823	687.371	791.53	1176.89	793.185	775.428	1047.38	745.456	696.095	818.841	1051.66	831.994	879.201	833.517	1085.86	820.059	909.898	909.181	912.768	792.848	760.654	794.343
1	2	13	558.218	545.943	591.884	557.244	578.388	650.204	583.456	551.378	636.598	576.8	562.306	526.335	615.675	606.537	589.169	580.167	646.719	600.939	611.4	609.801	620.153	578.959	554.516	581.894
1	2	14	266.197	256.09	278.226	265.296	268.864	280.836	271.051	257.278	283.662	272.216	267.018	238.828	270.544	282.83	268.753	268.659	285.711	279.67	278.418	279.373	285.305	269.193	257.436	270.43
1	2	15	134.37	125.524	137.132	131.787	135.033	138.325	137.857	125.016	140.189	135.477	134.027	113.659	133.496	141.378	133.492	130.315	143.101	141.599	141.333	137.345	140.437	134.979	128.189	136.581
1	2	16	2.98	1.946	3.866	2.861	2.909	2.819	3.134	3.032	3.52	3.351	2.988	1.113	2.256	4.109	2.641	3.106	3.635	3.858	3.506	3.583	4.147	2.934	1.913	3.058
1	2	17	0	0	0	0	0	0	0	0	0	0	0	0	0	0	0	0	0	0	0	0	0	0	0	0
1	2	18	0	0	0	0	0	0	0	0	0	0	0	0	0	0	0	0	0	0	0	0	0	0	0	0
1	2	19	0	0	0	0	0	0	0	0	0	0	0	0	0	0	0	0	0	0	0	0	0	0	0	0
1	2	20	0	0	0	0	0	0	0	0	0	0	0	0	0	0	0	0	0	0	0	0	0	0	0	0
1	2	21	0	0	0	0	0	0	0	0	0	0	0	0	0	0	0	0	0	0	0	0	0	0	0	0
1	2	22	0	0	0	0	0	0	0	0	0	0	0	0	0	0	0	0	0	0	0	0	0	0	0	0
1	2	23	0	0	0	0	0	0	0	0	0	0	0	0	0	0	0	0	0	0	0	0	0	0	0	0
1	3	0	0	0	0	0	0	0	0	0	0	0	0	0	0	0	0	0	0	0	0	0	0	0	0	0
1	3	1	0	0	0	0	0	0	0	0	0	0	0	0	0	0	0	0	0	0	0	0	0	0	0	0
1	3	2	0	0	0	0	0	0	0	0	0	0	0	0	0	0	0	0	0	0	0	0	0	0	0	0
1	3	3	0	0	0	0	0	0	0	0	0	0	0	0	0	0	0	0	0	0	0	0	0	0	0	0
1	3	4	0	0	0	0	0	0	0	0	0	0	0	0	0	0	0	0	0	0	0	0	0	0	0	0
1	3	5	0	0	0	0	0	0	0	0	0	0	0	0	0	0	0	0	0	0	0	0	0	0	0	0
1	3	6	0	0	0	0	0	0	0	0	0	0	0	0	0	0	0	0	0	0	0	0	0	0	0	0
1	3	7	0	0	0	0	0	0	0	0	0	0	0	0	0	0	0	0	0	0	0	0	0	0	0	0
1	3	8	100.749	96.622	107.799	101.248	99.059	141.758	99.051	127.76	128.094	102.994	100.96	131.545	124.378	105.618	102.911	122.811	120.316	103.149	99.633	119.6	121.666	99.333	94.692	99.308
1	3	9	270.178	280.83	307.248	272.563	272.811	351.404	266.613	322.665	335.937	282.351	271.229	317.326	323.867	297.729	295.435	322.028	326.646	277.445	282.834	323.137	329.03	275.191	267.136	268.273
1	3	10	296.558	300.436	326.831	304.699	303.033	329.93	298.613	319.245	331.569	312.604	300.839	300.391	315.32	323.762	309.279	324.556	326.59	312.073	309.168	329.264	336.488	304.377	293.082	301.843
1	3	11	333.381	333.692	362.604	340.138	339.2	364.487	335.903	350.378	367.287	348.697	337.204	328.719	349.425	361.026	344.319	357.909	363.308	349.956	346.727	364.628	372.559	340.464	327.483	338.569
1	3	12	357.498	353.731	384.046	362.452	362.186	383.676	360.356	367.133	387.81	371.262	360.671	343.178	368.946	384.151	365.498	376.673	385.068	374.363	370.659	385.178	393.549	363.292	349.04	362.231
1	3	13	364.384	356.553	386.921	366.84	368.712	388.735	368.843	365.324	392.487	375.955	366.741	341.038	374.028	389.562	370.694	377.361	392.018	381.976	379.15	388.359	396.629	369.553	354.525	369.611
1	3	14	253.643	245.66	266.983	254.45	254.512	261.51	255.149	249.867	266.752	260.216	254.702	230.928	253.045	268.908	253.945	258.448	266.315	264.14	260.609	265.913	271.959	255.035	244.257	255.375
1	3	15	118.913	114.955	125.863	119.655	118.577	119.462	118.579	117.869	123.428	122.263	119.443	107.258	115.967	126.159	117.832	121.322	122.54	123.335	120.632	124.321	127.551	118.89	113.493	118.876
1	3	16	16.226	15.579	18.605	16.74	16.084	16.098	15.832	16.74	17.43	17.397	16.463	13.753	15.252	18.34	15.963	17.506	16.863	17.269	16.311	18.018	18.944	16.206	14.804	16.057
1	3	17	0	0	0	0	0	0	0	0	0	0	0	0	0	0	0	0	0	0	0	0	0	0	0	0
1	3	18	0	0	0	0	0	0	0	0	0	0	0	0	0	0	0	0	0	0	0	0	0	0	0	0
1	3	19	0	0	0	0	0	0	0	0	0	0	0	0	0	0	0	0	0	0	0	0	0	0	0	0
1	3	20	0	0	0	0	0	0	0	0	0	0	0	0	0	0	0	0	0	0	0	0	0	0	0	0
1	3	21	0	0	0	0	0	0	0	0	0	0	0	0	0	0	0	0	0	0	0	0	0	0	0	0
1	3	22	0	0	0	0	0	0	0	0	0	0	0	0	0	0	0	0	0	0	0	0	0	0	0	0
1	3	23	0	0	0	0	0	0	0	0	0	0	0	0	0	0	0	0	0	0	0	0	0	0	0	0
1	4	0	0	0	0	0	0	0	0	0	0	0	0	0	0	0	0	0	0	0	0	0	0	0	0	0
1	4	1	0	0	0	0	0	0	0	0	0	0	0	0	0	0	0	0	0	0	0	0	0	0	0	0
1	4	2	0	0	0	0	0	0	0	0	0	0	0	0	0	0	0	0	0	0	0	0	0	0	0	0
1	4	3	0	0	0	0	0	0	0	0	0	0	0	0	0	0	0	0	0	0	0	0	0	0	0	0
1	4	4	0	0	0	0	0	0	0	0	0	0	0	0	0	0	0	0	0	0	0	0	0	0	0	0
1	4	5	0	0	0	0	0	0	0	0	0	0	0	0	0	0	0	0	0	0	0	0	0	0	0	0
1	4	6	0	0	0	0	0	0	0	0	0	0	0	0	0	0	0	0	0	0	0	0	0	0	0	0
1	4	7	0	0	0	0	0	0	0	0	0	0	0	0	0	0	0	0	0	0	0	0	0	0	0	0
1	4	8	90.861	60.693	69.228	77.999	74.509	147.51	83.67	114.482	111.946	75.377	84.71	136.633	114.319	72.983	69.007	100.188	98.735	81.804	72.513	91.458	91.658	73.433	67.304	78.616
1	4	9	334.327	295.763	345.43	186.031	195.08	1107.52	227.037	700.58	801.637	197.337	258.201	905.258	849.335	266.728	431.426	622.777	735.263	182.953	263.215	588.903	577.508	204.901	217.416	176.67
1	4	10	415.413	593.17	657.566	484.868	553.15	1150.25	495.732	810.406	967.245	543.383	451.102	906.289	979.971	627.94	723.352	801.381	950.206	546.803	646.69	818.288	818.784	562.788	556.539	529.409
1	4	11	213.285	209.145	227.629	216.23	212.643	214.736	211.275	216.884	221.878	220.34	214.687	199.26	208.852	226.312	212.131	221.379	218.648	219.968	214.544	224.621	230.198	213.362	204.732	212.554
1	4	12	614.435	619.782	672.627	624.226	642.828	744.144	640.442	647.009	724.911	646.769	623.23	622.76	700.663	679.912	663.688	670.554	728.403	664.269	675.83	695.821	707.731	644.592	619.663	643.294
1	4	13	411.511	402.706	436.855	413.406	419.065	449.704	420.126	411.104	450.185	424.782	414.282	386.083	430.782	441.868	422.847	426.677	451.727	434.446	434.139	441.554	450.432	419.879	402.66	420.479
1	4	14	242.855	234.779	255.235	243.197	244.209	252.174	245.204	238.027	256.54	248.989	243.814	220.117	243.676	257.768	243.824	246.862	256.767	253.651	250.916	254.826	260.533	244.656	234.171	245.206
1	4	15	89.776	86.169	94.779	89.979	89.695	90.648	90.03	88.32	93.526	92.163	90.1	79.861	87.791	95.471	89.044	90.979	93.317	93.626	91.84	93.781	96.29	89.896	85.514	90.077
1	4	16	47.027	37.764	42.276	42.287	46.591	46.062	50.761	40.3	45.912	44.042	45.596	35.922	44.056	47.252	43.967	38.653	50.44	50.753	52.054	42.683	43.736	46.156	42.419	48.516
1	4	17	0	0	0	0	0	0	0	0	0	0	0	0	0	0	0	0	0	0	0	0	0	0	0	0
1	4	18	0	0	0	0	0	0	0	0	0	0	0	0	0	0	0	0	0	0	0	0	0	0	0	0
1	4	19	0	0	0	0	0	0	0	0	0	0	0	0	0	0	0	0	0	0	0	0	0	0	0	0
1	4	20	0	0	0	0	0	0	0	0	0	0	0	0	0	0	0	0	0	0	0	0	0	0	0	0
1	4	21	0	0	0	0	0	0	0	0	0	0	0	0	0	0	0	0	0	0	0	0	0	0	0	0
1	4	22	0	0	0	0	0	0	0	0	0	0	0	0	0	0	0	0	0	0	0	0	0	0	0	0
1	4	23	0	0	0	0	0	0	0	0	0	0	0	0	0	0	0	0	0	0	0	0	0	0	0	0
1	5	0	0	0	0	0	0	0	0	0	0	0	0	0	0	0	0	0	0	0	0	0	0	0	0	0
1	5	1	0	0	0	0	0	0	0	0	0	0	0	0	0	0	0	0	0	0	0	0	0	0	0	0
1	5	2	0	0	0	0	0	0	0	0	0	0	0	0	0	0	0	0	0	0	0	0	0	0	0	0
1	5	3	0	0	0	0	0	0	0	0	0	0	0	0	0	0	0	0	0	0	0	0	0	0	0	0
1	5	4	0	0	0	0	0	0	0	0	0	0	0	0	0	0	0	0	0	0	0	0	0	0	0	0
1	5	5	0	0	0	0	0	0	0	0	0	0	0	0	0	0	0	0	0	0	0	0	0	0	0	0
1	5	6	0	0	0	0	0	0	0	0	0	0	0	0	0	0	0	0	0	0	0	0	0	0	0	0
1	5	7	0	0	0	0	0	0	0	0	0	0	0	0	0	0	0	0	0	0	0	0	0	0	0	0
1	5	8	111.085	106.824	119.313	111.662	109.309	163.976	109.277	146.085	145.861	113.572	111.332	152.624	142.375	116.44	114.587	139.256	136.199	113.734	109.961	134.771	136.865	109.609	104.584	109.569
1	5	9	285.967	297.289	325.512	286.436	287.013	383.303	280.782	347.3	362.406	297.058	286.025	345.022	350.603	314.172	314.475	345.351	351.562	291.475	298.442	345.863	351.811	289.677	281.6	281.875
1	5	10	341.848	380.865	416.512	363.619	376.169	519.212	361.371	441.166	482.794	382.198	353.527	444.372	471.572	408.634	414.595	443.184	475.411	383.051	400.408	450.419	456.734	379.169	367.885	370.653
1	5	11	487.931	911.873	1019.8	641.956	930.984	2325.42	841.117	1261.35	1869.08	807.056	598.024	1539.7	1945.29	1042.6	1324.21	1321.6	1915.57	924.643	1244.2	1447.62	1428.53	945.064	930.571	895.747
1	5	12	693.66	737.656	803.989	707.782	799.372	1146.29	800.825	788.047	1031.86	761.15	715.27	820.466	1030.91	840.634	876.947	840.361	1065.16	828.029	906.038	908.621	913.969	800.765	768.402	802.071
1	5	13	723.061	704.204	764.046	707.474	788.482	1002.74	809.74	691.144	929.047	749.596	729.645	693.704	921.878	814.954	824.577	757.97	972.87	825.403	881.502	833.8	840.897	787.107	750.041	799.524
1	5	14	466.374	420.972	455.758	438.622	493.272	580.732	519.492	379.843	545.877	462.141	462.821	370.185	541.396	500.769	498.397	431.774	584.555	522.363	553.925	489.575	493.953	490.604	463.642	505.714
1	5	15	210.269	174.922	189.634	189.894	215.37	231.95	233.062	152.564	222.003	198.889	205.122	140.629	219.709	214.82	209.316	171.162	244.455	231.244	243.422	199.238	201.405	213.36	199.471	223.484
1	5	16	68.179	58.136	64.231	63.515	67.792	66.994	71.837	57.347	67.692	65.754	66.87	51.35	64.659	69.64	65.109	58.397	72.068	72.618	73.456	64.556	66.058	67.419	62.889	69.712
1	5	17	0	0	0	0	0	0	0	0	0	0	0	0	0	0	0	0	0	0	0	0	0	0	0	0
1	5	18	0	0	0	0	0	0	0	0	0	0	0	0	0	0	0	0	0	0	0	0	0	0	0	0
1	5	19	0	0	0	0	0	0	0	0	0	0	0	0	0	0	0	0	0	0	0	0	0	0	0	0
1	5	20	0	0	0	0	0	0	0	0	0	0	0	0	0	0	0	0	0	0	0	0	0	0	0	0
1	5	21	0	0	0	0	0	0	0	0	0	0	0	0	0	0	0	0	0	0	0	0	0	0	0	0
1	5	22	0	0	0	0	0	0	0	0	0	0	0	0	0	0	0	0	0	0	0	0	0	0	0	0
1	5	23	0	0	0	0	0	0	0	0	0	0	0	0	0	0	0	0	0	0	0	0	0	0	0	0
1	6	0	0	0	0	0	0	0	0	0	0	0	0	0	0	0	0	0	0	0	0	0	0	0	0	0
1	6	1	0	0	0	0	0	0	0	0	0	0	0	0	0	0	0	0	0	0	0	0	0	0	0	0
1	6	2	0	0	0	0	0	0	0	0	0	0	0	0	0	0	0	0	0	0	0	0	0	0	0	0
1	6	3	0	0	0	0	0	0	0	0	0	0	0	0	0	0	0	0	0	0	0	0	0	0	0	0
1	6	4	0	0	0	0	0	0	0	0	0	0	0	0	0	0	0	0	0	0	0	0	0	0	0	0
1	6	5	0	0	0	0	0	0	0	0	0	0	0	0	0	0	0	0	0	0	0	0	0	0	0	0
1	6	6	0	0	0	0	0	0	0	0	0	0	0	0	0	0	0	0	0	0	0	0	0	0	0	0
1	6	7	0	0	0	0	0	0	0	0	0	0	0	0	0	0	0	0	0	0	0	0	0	0	0	0
1	6	8	193.257	71.852	84.052	136.261	125.268	341.202	164.879	233.929	220.612	120.825	166.014	319.947	238.192	104.043	91.89	184.407	178.931	147.665	113.712	153.432	149.976	120.01	103.88	142.462
1	6	9	313.917	283.966	330.732	179.172	190.294	1024.64	217.83	657.079	746.692	192.916	244.926	842.084	789.027	257.699	407.928	584.942	685.404	178.816	253.336	553.16	543.175	199.554	210.891	172.66
1	6	10	271.305	453.729	507.769	336.401	409.358	1033.67	351.021	678.621	837.753	393.74	303.673	792.063	860.304	477.665	588.441	664.604	822.037	397.617	505.949	679.274	675.647	418.89	418.564	384.774
1	6	11	467.302	732.345	813.785	566.077	750.267	1669.43	693.715	967.572	1367.15	674.44	538.221	1139.95	1411.11	829.778	1002.52	1006.55	1396.87	752.113	955.19	1089.77	1080.53	759.509	743.763	728.464
1	6	12	785.204	911.465	999.663	812.615	1035.63	1810.45	1039.5	999.829	1536.05	922.299	832.418	1134.33	1575.24	1085.13	1219.09	1106.17	1618.8	1073.79	1271.44	1250.78	1244.03	1036.87	994.019	1040.36
1	6	13	773.377	753.111	819.713	729.873	930.156	1405.52	981.072	693.532	1217.75	811.953	784.983	767.171	1248.24	940.083	1017.53	831.14	1325.69	985.314	1133.86	992.733	987.74	924.62	873.559	954.574
1	6	14	726.44	600.194	648.1	630.966	813.818	1080.28	898.691	448.871	949.728	691.416	711.296	477.392	977.546	792.92	832.748	595.249	1077.88	879.929	995.187	765.208	760.415	803.283	747.792	852.392
1	6	15	299.494	222.143	239.265	250.201	311.689	349.516	353.298	163.209	319.565	267.093	286.45	153.687	326.103	298.223	298.47	203.124	373.556	341.431	374.144	264.415	264.312	306.454	282.39	330.305
1	6	16	73.333	54.254	59.752	62.351	72.747	71.062	82.079	56.878	69.176	65.309	69.94	51.502	68.171	71.02	67.28	52.72	79.847	80.068	84.26	61.466	62.443	71.64	65.535	76.934
1	6	17	0	0	0	0	0	0	0	0	0	0	0	0	0	0	0	0	0	0	0	0	0	0	0	0
1	6	18	0	0	0	0	0	0	0	0	0	0	0	0	0	0	0	0	0	0	0	0	0	0	0	0
1	6	19	0	0	0	0	0	0	0	0	0	0	0	0	0	0	0	0	0	0	0	0	0	0	0	0
1	6	20	0	0	0	0	0	0	0	0	0	0	0	0	0	0	0	0	0	0	0	0	0	0	0	0
1	6	21	0	0	0	0	0	0	0	0	0	0	0	0	0	0	0	0	0	0	0	0	0	0	0	0
1	6	22	0	0	0	0	0	0	0	0	0	0	0	0	0	0	0	0	0	0	0	0	0	0	0	0
1	6	23	0	0	0	0	0	0	0	0	0	0	0	0	0	0	0	0	0	0	0	0	0	0	0	0
1	7	0	0	0	0	0	0	0	0	0	0	0	0	0	0	0	0	0	0	0	0	0	0	0	0	0
1	7	1	0	0	0	0	0	0	0	0	0	0	0	0	0	0	0	0	0	0	0	0	0	0	0	0
1	7	2	0	0	0	0	0	0	0	0	0	0	0	0	0	0	0	0	0	0	0	0	0	0	0	0
1	7	3	0	0	0	0	0	0	0	0	0	0	0	0	0	0	0	0	0	0	0	0	0	0	0	0
1	7	4	0	0	0	0	0	0	0	0	0	0	0	0	0	0	0	0	0	0	0	0	0	0	0	0
1	7	5	0	0	0	0	0	0	0	0	0	0	0	0	0	0	0	0	0	0	0	0	0	0	0	0
1	7	6	0	0	0	0	0	0	0	0	0	0	0	0	0	0	0	0	0	0	0	0	0	0	0	0
1	7	7	17.709	0	0	4.971	3.795	11.017	12.681	0.251	0	1.874	11.813	13.74	0	0	0	0	0	8.594	2.088	0	0	2.592	0	7.649
1	7	8	262.223	68.497	82.696	169.674	153.231	477.458	217.399	315.784	293.379	143.848	218.037	449.382	322.949	115.412	98.014	238.433	229.896	187.371	134.394	189.752	183.137	144.57	120.869	180.953
1	7	9	334.765	353.123	391.215	310.778	317.726	614.161	312.869	491.234	526.578	327.831	322.348	533.972	525.73	361.735	399.611	471.713	501.514	316.725	345.706	464.356	467.587	323.034	319.135	306.353
1	7	10	270.016	270.679	294.48	276.103	273.543	291.581	270.186	285.76	295.337	282.624	273.082	267.119	280.052	291.943	277.388	290.77	290.872	282.053	278.095	294.924	301.634	274.677	264.241	272.74
1	7	11	548.21	568.065	617.39	565.942	577.372	682.525	568.408	609.846	663.681	586.523	559.378	589.593	640.274	615.906	602.775	623.825	659.801	593.698	602.927	639.703	651.013	579.934	559.278	574.874
1	7	12	605.168	610.444	662.504	614.999	632.611	730.316	630.062	637.469	712.404	636.98	613.812	613.065	688.162	669.276	652.818	660.299	715.378	653.635	664.422	684.692	696.519	634.376	609.883	632.985
1	7	13	451.909	442.178	479.511	453.698	460.809	496.719	462.259	451.195	496.065	466.414	454.941	424.546	475.254	485.547	465.324	468.628	498.307	477.77	478.195	485.486	495.074	461.658	442.736	462.481
1	7	14	420.846	399.647	433.089	414.279	428.9	460.571	436.699	393.074	456.869	427.078	421.048	369.411	440.245	447.201	429.618	417.036	466.824	447.588	452.075	440.879	448.906	428.776	409.377	433.22
1	7	15	213.62	197.614	214.772	207.813	214.95	221.333	220.658	189.835	222.649	213.769	212.567	174.946	213.406	223.423	212.2	203.096	228.916	225.487	226.392	216.291	220.653	214.661	204.035	217.903
1	7	16	35.498	34.457	38.987	36.233	35.247	35.312	34.897	36.252	37.261	37.206	35.834	31.801	34.009	38.61	35.039	37.358	36.421	37.035	35.597	38.11	39.496	35.426	33.316	35.218
1	7	17	0	0	0	0	0	0	0	0	0	0	0	0	0	0	0	0	0	0	0	0	0	0	0	0
1	7	18	0	0	0	0	0	0	0	0	0	0	0	0	0	0	0	0	0	0	0	0	0	0	0	0
1	7	19	0	0	0	0	0	0	0	0	0	0	0	0	0	0	0	0	0	0	0	0	0	0	0	0
1	7	20	0	0	0	0	0	0	0	0	0	0	0	0	0	0	0	0	0	0	0	0	0	0	0	0
1	7	21	0	0	0	0	0	0	0	0	0	0	0	0	0	0	0	0	0	0	0	0	0	0	0	0
1	7	22	0	0	0	0	0	0	0	0	0	0	0	0	0	0	0	0	0	0	0	0	0	0	0	0
1	7	23	0	0	0	0	0	0	0	0	0	0	0	0	0	0	0	0	0	0	0	0	0	0	0	0
1	8	0	0	0	0	0	0	0	0	0	0	0	0	0	0	0	0	0	0	0	0	0	0	0	0	0
1	8	1	0	0	0	0	0	0	0	0	0	0	0	0	0	0	0	0	0	0	0	0	0	0	0	0
1	8	2	0	0	0	0	0	0	0	0	0	0	0	0	0	0	0	0	0	0	0	0	0	0	0	0
1	8	3	0	0	0	0	0	0	0	0	0	0	0	0	0	0	0	0	0	0	0	0	0	0	0	0
1	8	4	0	0	0	0	0	0	0	0	0	0	0	0	0	0	0	0	0	0	0	0	0	0	0	0
1	8	5	0	0	0	0	0	0	0	0	0	0	0	0	0	0	0	0	0	0	0	0	0	0	0	0
1	8	6	0	0	0	0	0	0	0	0	0	0	0	0	0	0	0	0	0	0	0	0	0	0	0	0
1	8	7	0	0	0	0	0	0	0	0	0	0	0	0	0	0	0	0	0	0	0	0	0	0	0	0
1	8	8	163.408	86.159	98.328	127.784	120.203	268.7	145.121	198.657	189.649	118.882	146.397	252.524	198.649	109.541	100.68	165.987	160.666	135.967	113.407	145.402	144.213	117.008	104.964	131.122
1	8	9	235.168	231.383	256.165	213.654	214.093	383.555	216.24	312.603	333.604	221.348	224.043	335.046	331.151	239.739	258.051	301.744	318.178	216.997	228.346	297.751	300.471	216.749	212.227	209.673
1	8	10	376.155	665.219	744.99	479.49	591.899	1529.34	499.429	1006.54	1241.14	567.915	427.096	1177.14	1274.67	696.103	868.194	984.975	1216.41	570.952	738.226	1005.72	999.807	606.82	608.915	552.821
1	8	11	527.466	743.357	821.785	611.633	758.326	1507.06	710.319	940.43	1266.21	702.607	586.961	1068.46	1293.18	832.624	963.653	974.619	1287.48	764.076	925.222	1043.58	1039.87	766.461	748.36	740.063
1	8	12	766.963	895.243	982.156	795.56	1016.75	1779.29	1019.72	984.359	1510.91	904.625	814.541	1117.97	1548.84	1065.93	1198.83	1088.81	1591.28	1053.88	1249.27	1230.74	1224.06	1018.08	976.195	1021.05
1	8	13	771.542	751.817	818.109	730.472	921.637	1378.67	970.068	697.349	1199.09	809.626	782.934	766.084	1226.65	933.076	1005.38	829.004	1301.81	975.39	1116.89	983.638	979.581	916.45	866.417	944.952
1	8	14	432.775	394.558	427.286	411.249	452.748	520.839	473.317	364.466	495.682	430.681	430.074	351.852	488.228	462.46	455.857	406.454	524.968	477.945	500.587	452.536	457.645	450.817	426.973	462.651
1	8	15	314.894	243.433	262.409	270.777	324.862	359.352	362.052	186.868	333.526	286.566	303.231	176.683	336.778	315.432	312.46	228.194	380.965	353.082	380.851	284.468	285.448	320.292	296.921	341.599
1	8	16	78.512	47.943	52.521	59.714	77.46	74.624	93.096	51.109	69.535	63.49	72.55	46.858	71.046	71.331	68.531	42.509	87.67	87.725	95.758	56.088	56.339	75.47	67.509	84.356
1	8	17	0	0	0	0	0	0	0	0	0	0	0	0	0	0	0	0	0	0	0	0	0	0	0	0
1	8	18	0	0	0	0	0	0	0	0	0	0	0	0	0	0	0	0	0	0	0	0	0	0	0	0
1	8	19	0	0	0	0	0	0	0	0	0	0	0	0	0	0	0	0	0	0	0	0	0	0	0	0
1	8	20	0	0	0	0	0	0	0	0	0	0	0	0	0	0	0	0	0	0	0	0	0	0	0	0
1	8	21	0	0	0	0	0	0	0	0	0	0	0	0	0	0	0	0	0	0	0	0	0	0	0	0
1	8	22	0	0	0	0	0	0	0	0	0	0	0	0	0	0	0	0	0	0	0	0	0	0	0	0
1	8	23	0	0	0	0	0	0	0	0	0	0	0	0	0	0	0	0	0	0	0	0	0	0	0	0
1	9	0	0	0	0	0	0	0	0	0	0	0	0	0	0	0	0	0	0	0	0	0	0	0	0	0
1	9	1	0	0	0	0	0	0	0	0	0	0	0	0	0	0	0	0	0	0	0	0	0	0	0	0
1	9	2	0	0	0	0	0	0	0	0	0	0	0	0	0	0	0	0	0	0	0	0	0	0	0	0
1	9	3	0	0	0	0	0	0	0	0	0	0	0	0	0	0	0	0	0	0	0	0	0	0	0	0
1	9	4	0	0	0	0	0	0	0	0	0	0	0	0	0	0	0	0	0	0	0	0	0	0	0	0
1	9	5	0	0	0	0	0	0	0	0	0	0	0	0	0	0	0	0	0	0	0	0	0	0	0	0
1	9	6	0	0	0	0	0	0	0	0	0	0	0	0	0	0	0	0	0	0	0	0	0	0	0	0
1	9	7	0	0	0	0	0	0	0	0	0	0	0	0	0	0	0	0	0	0	0	0	0	0	0	0
1	9	8	87.661	80.929	89.801	86.539	84.377	103.804	85.435	97.497	98.08	87.599	87.103	96.36	93.805	89.355	83.945	95.626	93.339	88.442	84.503	94.448	96.544	84.467	80.105	85.051
1	9	9	219.675	219.528	240.055	218.696	216.668	261.093	214.579	245.953	254.453	224.643	219.027	237.744	243.645	234.316	228.275	246.719	247.862	222.306	221.918	248.066	253.098	218.062	210.611	214.82
1	9	10	400.032	420.2	457.402	417.053	420.062	496.162	410.002	459.188	484.898	431.309	409.182	442.739	465.737	451.193	440.05	464.896	477.306	430.568	434.175	471.666	480.658	422.459	408.173	416.72
1	9	11	478.231	486.151	527.975	490.342	494.384	557.176	488.515	516.249	550.828	505.134	485.597	492.052	528.057	526.353	508.404	527.25	546.393	509.249	510.623	538.665	549.207	496.346	478.091	493
1	9	12	589.556	592.429	642.794	598.822	612.414	696.093	609.846	618.202	683.115	618.779	597.314	591.571	658.212	648.083	629.247	638.86	684.541	632.736	639.947	660.503	672.413	614.146	590.452	612.723
1	9	13	602.39	589.435	638.821	602.198	621.917	693.708	626.524	597.469	681.555	622.28	606.733	569.042	658.078	652.758	632.411	626.263	690.612	645.723	654.674	655.748	667.195	622.652	596.678	625.314
1	9	14	525.846	495.974	536.992	514.136	539.359	588.594	552.109	480.997	578.267	531.787	525.505	455.089	560.283	559.769	541.254	515.996	595.763	563.973	574.566	551.369	560.484	538.761	513.778	546.055
1	9	15	247.971	227.966	247.426	240.098	249.755	257.926	257.258	216.187	258.501	247.179	246.424	199.813	248.46	258.749	246.327	233.283	266.956	262.259	264.179	249.883	254.699	249.287	236.845	253.552
1	9	16	71.635	62.407	68.868	67.668	71.175	70.343	74.652	61.311	71.482	69.867	70.551	54.985	68.002	73.618	68.714	62.873	75.118	75.865	76.202	68.931	70.587	70.889	66.379	72.86
1	9	17	0	0	0	0	0	0	0	0	0	0	0	0	0	0	0	0	0	0	0	0	0	0	0	0
1	9	18	0	0	0	0	0	0	0	0	0	0	0	0	0	0	0	0	0	0	0	0	0	0	0	0
1	9	19	0	0	0	0	0	0	0	0	0	0	0	0	0	0	0	0	0	0	0	0	0	0	0	0
1	9	20	0	0	0	0	0	0	0	0	0	0	0	0	0	0	0	0	0	0	0	0	0	0	0	0
1	9	21	0	0	0	0	0	0	0	0	0	0	0	0	0	0	0	0	0	0	0	0	0	0	0	0
1	9	22	0	0	0	0	0	0	0	0	0	0	0	0	0	0	0	0	0	0	0	0	0	0	0	0
1	9	23	0	0	0	0	0	0	0	0	0	0	0	0	0	0	0	0	0	0	0	0	0	0	0	0
1	10	0	0	0	0	0	0	0	0	0	0	0	0	0	0	0	0	0	0	0	0	0	0	0	0	0
1	10	1	0	0	0	0	0	0	0	0	0	0	0	0	0	0	0	0	0	0	0	0	0	0	0	0
1	10	2	0	0	0	0	0	0	0	0	0	0	0	0	0	0	0	0	0	0	0	0	0	0	0	0
1	10	3	0	0	0	0	0	0	0	0	0	0	0	0	0	0	0	0	0	0	0	0	0	0	0	0
1	10	4	0	0	0	0	0	0	0	0	0	0	0	0	0	0	0	0	0	0	0	0	0	0	0	0
1	10	5	0	0	0	0	0	0	0	0	0	0	0	0	0	0	0	0	0	0	0	0	0	0	0	0
1	10	6	0	0	0	0	0	0	0	0	0	0	0	0	0	0	0	0	0	0	0	0	0	0	0	0
1	10	7	0	0	0	0	0	0	0	0	0	0	0	0	0	0	0	0	0	0	0	0	0	0	0	0
1	10	8	96.441	93.531	103.824	97.353	95.308	121.618	95.006	114.243	114.81	99.181	96.852	113.146	110.025	101.881	97.703	111.906	109.292	99.143	95.969	110.367	112.694	95.615	91.196	95.425
1	10	9	308.548	323.952	354.35	311.503	313.104	410.692	304.876	375.665	390.471	324.108	309.825	371.375	377.156	342.423	341.426	373.782	379.171	317.791	325.234	374.36	380.966	315.995	307.206	307.386
1	10	10	471.46	506.785	551.923	496.802	504.23	621.184	489.396	562.072	598.633	516.331	485.373	548.626	577.828	543.245	535.642	567.824	589.111	515.504	524.993	576.134	586.279	507.466	491.181	499.064
1	10	11	601.509	624.13	678.163	621.371	634.271	752.138	624.337	670.873	730.25	644.124	614.055	649.379	704.935	676.528	662.585	685.879	726.023	652.092	662.605	703.203	715.514	637.09	614.509	631.488
1	10	12	610.855	612.784	664.73	620.141	633.177	716.624	630.672	639.406	704.167	640.305	618.591	611.158	678.149	669.936	649.596	660.161	705.328	654.221	660.712	681.89	694.301	634.95	610.455	633.552
1	10	13	623.07	609.603	660.604	622.862	643.084	717.192	647.843	618.115	704.595	643.545	627.529	588.741	680.351	674.94	653.848	647.681	713.91	667.67	676.822	677.993	689.823	643.844	617.021	646.592
1	10	14	449.28	427.658	463.33	443.108	457.388	489.453	464.993	421.746	486.589	456.448	449.693	396.073	468.421	477.344	458.11	446.511	496.243	476.952	480.882	470.841	479.53	457.353	436.911	461.688
1	10	15	293.385	265.962	288.228	281.159	296.28	307.953	307.485	246.336	306.338	290.12	290.748	228.503	295.994	304.985	291.634	269.898	319.53	311.992	316.558	292.887	298.063	295.386	280.164	301.765
1	10	16	46.808	44.344	49.615	46.853	46.502	46.42	46.736	45.824	48.428	48.117	46.947	40.649	44.83	50.035	45.91	47.115	48.233	48.928	47.642	48.808	50.368	46.623	43.925	46.747
1	10	17	0	0	0	0	0	0	0	0	0	0	0	0	0	0	0	0	0	0	0	0	0	0	0	0
1	10	18	0	0	0	0	0	0	0	0	0	0	0	0	0	0	0	0	0	0	0	0	0	0	0	0
1	10	19	0	0	0	0	0	0	0	0	0	0	0	0	0	0	0	0	0	0	0	0	0	0	0	0
1	10	20	0	0	0	0	0	0	0	0	0	0	0	0	0	0	0	0	0	0	0	0	0	0	0	0
1	10	21	0	0	0	0	0	0	0	0	0	0	0	0	0	0	0	0	0	0	0	0	0	0	0	0
1	10	22	0	0	0	0	0	0	0	0	0	0	0	0	0	0	0	0	0	0	0	0	0	0	0	0
1	10	23	0	0	0	0	0	0	0	0	0	0	0	0	0	0	0	0	0	0	0	0	0	0	0	0
1	11	0	0	0	0	0	0	0	0	0	0	0	0	0	0	0	0	0	0	0	0	0	0	0	0	0
1	11	1	0	0	0	0	0	0	0	0	0	0	0	0	0	0	0	0	0	0	0	0	0	0	0	0
1	11	2	0	0	0	0	0	0	0	0	0	0	0	0	0	0	0	0	0	0	0	0	0	0	0	0
1	11	3	0	0	0	0	0	0	0	0	0	0	0	0	0	0	0	0	0	0	0	0	0	0	0	0
1	11	4	0	0	0	0	0	0	0	0	0	0	0	0	0	0	0	0	0	0	0	0	0	0	0	0
1	11	5	0	0	0	0	0	0	0	0	0	0	0	0	0	0	0	0	0	0	0	0	0	0	0	0
1	11	6	0	0	0	0	0	0	0	0	0	0	0	0	0	0	0	0	0	0	0	0	0	0	0	0
1	11	7	0	0	0	0	0	0	0	0	0	0	0	0	0	0	0	0	0	0	0	0	0	0	0	0
1	11	8	92.719	76.878	85.943	86.851	84.199	124.417	88.555	108.551	107.34	86.516	89.915	116.125	105.358	86.738	81.866	101.678	99.052	89.708	83.599	97.38	98.849	83.824	78.596	86.278
1	11	9	234.275	239.784	263.622	227.278	228.833	337.965	225.722	295.169	309.602	236.713	230.624	301.328	302.277	252.258	258.107	289.751	298.632	232.348	240.08	288.396	292.588	231.167	225.07	224.555
1	11	10	405.375	489.705	537.682	444.991	472.913	751.799	443.669	600.028	673.765	476.672	426.099	626.994	666.703	521.555	551.429	598.79	661.649	476.584	517.177	608.419	614.235	478.224	467.192	461.331
1	11	11	516.045	649.027	713.491	572.112	660.315	1141.11	628.592	781.833	990.594	632.365	554.882	849.314	997.986	718.516	789.494	805.725	1000.87	669.715	766.166	850.917	853.049	666.079	647.778	648.575
1	11	12	590.782	611.407	665.044	602.148	646.302	833.696	644.976	646.941	779.641	634.44	603.969	646.377	766.185	682.259	687.385	678.555	793.555	668.432	704.065	717.294	725.743	647.856	622.337	647.331
1	11	13	524.329	512.73	556.757	515.892	568.081	709.803	580.888	506.777	663.798	544.771	529.506	504.001	655.548	589.358	592.461	551.736	691.135	593.811	629.371	602.163	608.235	567.458	541.155	574.983
1	11	14	373.92	357.26	387.389	370.064	379.855	403.474	385.107	354.401	403.145	380.77	374.561	331.563	386.972	397.427	380.295	373.573	409.53	395.766	397.491	392.246	399.817	379.985	363.142	382.98
1	11	15	208.357	156.431	169.082	175.792	216.277	241.671	243.771	117.325	222.214	187.248	199.782	110.267	225.629	208.286	207.376	144.688	257.716	236.547	257.759	185.642	185.942	212.85	196.242	228.626
1	11	16	30.695	29.115	33.201	30.907	30.486	30.401	30.551	31.003	32.038	31.86	30.856	26.971	29.216	33.289	30.101	31.596	31.752	32.296	31.246	32.499	33.726	30.595	28.558	30.624
1	11	17	0	0	0	0	0	0	0	0	0	0	0	0	0	0	0	0	0	0	0	0	0	0	0	0
1	11	18	0	0	0	0	0	0	0	0	0	0	0	0	0	0	0	0	0	0	0	0	0	0	0	0
1	11	19	0	0	0	0	0	0	0	0	0	0	0	0	0	0	0	0	0	0	0	0	0	0	0	0
1	11	20	0	0	0	0	0	0	0	0	0	0	0	0	0	0	0	0	0	0	0	0	0	0	0	0
1	11	21	0	0	0	0	0	0	0	0	0	0	0	0	0	0	0	0	0	0	0	0	0	0	0	0
1	11	22	0	0	0	0	0	0	0	0	0	0	0	0	0	0	0	0	0	0	0	0	0	0	0	0
1	11	23	0	0	0	0	0	0	0	0	0	0	0	0	0	0	0	0	0	0	0	0	0	0	0	0
1	12	0	0	0	0	0	0	0	0	0	0	0	0	0	0	0	0	0	0	0	0	0	0	0	0	0
1	12	1	0	0	0	0	0	0	0	0	0	0	0	0	0	0	0	0	0	0	0	0	0	0	0	0
1	12	2	0	0	0	0	0	0	0	0	0	0	0	0	0	0	0	0	0	0	0	0	0	0	0	0
1	12	3	0	0	0	0	0	0	0	0	0	0	0	0	0	0	0	0	0	0	0	0	0	0	0	0
1	12	4	0	0	0	0	0	0	0	0	0	0	0	0	0	0	0	0	0	0	0	0	0	0	0	0
1	12	5	0	0	0	0	0	0	0	0	0	0	0	0	0	0	0	0	0	0	0	0	0	0	0	0
1	12	6	0	0	0	0	0	0	0	0	0	0	0	0	0	0	0	0	0	0	0	0	0	0	0	0
1	12	7	0	0	0	0	0	0	0	0	0	0	0	0	0	0	0	0	0	0	0	0	0	0	0	0
1	12	8	113.643	108.035	120.234	113.282	110.786	157.342	111.403	142.89	142.172	114.936	113.446	147.289	138.074	117.519	114.422	136.958	133.199	115.546	111.25	132.992	135.271	110.998	105.744	111.326
1	12	9	291.826	302.137	330.717	290.851	291.903	387.502	285.804	352.851	366.92	302.346	291.222	350.126	354.76	319.186	318.89	350.539	355.743	296.864	302.83	350.72	356.813	294.529	286.209	287.099
1	12	10	442.564	473.647	515.893	465.147	471.347	577.836	457.78	524.702	557.943	483.003	454.784	511.333	538.127	507.76	499.967	530.11	548.936	482.049	490.183	537.748	547.34	474.345	459.012	466.63
1	12	11	577.367	642.427	701.157	611.353	653.79	916.961	635.719	724.442	842.727	648.893	600.31	738.02	830.331	702.497	721.295	742.287	844.328	668.801	712.85	770.421	778.844	657.726	636.361	647.689
1	12	12	591.237	595.019	645.657	600.868	615.12	701.521	612.35	621.279	687.72	621.211	599.271	595.108	662.924	651.051	632.76	642.227	689.271	635.451	643.324	664.245	676.128	616.883	593.128	615.355
1	12	13	425.711	416.891	452.2	427.732	433.954	466.83	435.035	425.718	466.876	439.642	428.662	400.207	446.955	457.52	438.171	441.931	468.574	449.849	449.867	457.492	466.618	434.795	416.995	435.412
1	12	14	377.73	360.788	391.197	373.693	383.934	408.327	389.365	357.614	407.718	384.601	378.365	334.71	391.509	401.583	384.461	377.213	414.4	400.064	402.061	396.355	403.958	384.047	366.997	387.147
1	12	15	264.914	243.265	263.896	256.271	266.881	275.757	275.071	229.961	276.164	263.858	263.196	212.748	265.619	276.273	263.176	248.678	285.445	280.267	282.516	266.685	271.759	266.352	253.068	271.009
1	12	16	42.167	39.665	44.57	42.017	41.881	41.707	42.297	42.195	43.524	43.209	42.225	37.37	40.236	45.045	41.228	42.537	43.57	44.23	43.16	43.801	45.253	41.967	39.402	42.194
1	12	17	0	0	0	0	0	0	0	0	0	0	0	0	0	0	0	0	0	0	0	0	0	0	0	0
1	12	18	0	0	0	0	0	0	0	0	0	0	0	0	0	0	0	0	0	0	0	0	0	0	0	0
1	12	19	0	0	0	0	0	0	0	0	0	0	0	0	0	0	0	0	0	0	0	0	0	0	0	0
1	12	20	0	0	0	0	0	0	0	0	0	0	0	0	0	0	0	0	0	0	0	0	0	0	0	0
1	12	21	0	0	0	0	0	0	0	0	0	0	0	0	0	0	0	0	0	0	0	0	0	0	0	0
1	12	22	0	0	0	0	0	0	0	0	0	0	0	0	0	0	0	0	0	0	0	0	0	0	0	0
1	12	23	0	0	0	0	0	0	0	0	0	0	0	0	0	0	0	0	0	0	0	0	0	0	0	0
1	13	0	0	0	0	0	0	0	0	0	0	0	0	0	0	0	0	0	0	0	0	0	0	0	0	0
1	13	1	0	0	0	0	0	0	0	0	0	0	0	0	0	0	0	0	0	0	0	0	0	0	0	0
1	13	2	0	0	0	0	0	0	0	0	0	0	0	0	0	0	0	0	0	0	0	0	0	0	0	0
1	13	3	0	0	0	0	0	0	0	0	0	0	0	0	0	0	0	0	0	0	0	0	0	0	0	0
1	13	4	0	0	0	0	0	0	0	0	0	0	0	0	0	0	0	0	0	0	0	0	0	0	0	0
1	13	5	0	0	0	0	0	0	0	0	0	0	0	0	0	0	0	0	0	0	0	0	0	0	0	0
1	13	6	0	0	0	0	0	0	0	0	0	0	0	0	0	0	0	0	0	0	0	0	0	0	0	0
1	13	7	0	0	0	0	0	0	0	0	0	0	0	0	0	0	0	0	0	0	0	0	0	0	0	0
1	13	8	137.408	85.169	96.993	112.915	107.654	227.902	124.948	176.39	168.08	107.395	125.77	215.752	173.38	101.936	97.527	150.825	144.928	119.641	103.778	134.515	134.207	105.507	95.962	115.296
1	13	9	287.427	302.648	333.87	273.837	279.878	472.308	273.839	396.212	418.422	289.488	280.411	417.425	413.056	313.741	333.097	384.182	400.521	281.229	298.554	379.738	383.864	283.709	278.395	271.942
1	13	10	342.406	405.022	444.592	372.129	392.379	606.033	369.823	491.202	547.689	396.727	357.642	509.068	540.166	431.79	452.465	490.68	537.631	396.286	426.19	498.272	503.593	396.567	386.845	383.484
1	13	11	406.964	826.38	925.961	564.317	831.487	2106.25	739.609	1160.67	1698.91	720.263	516.382	1414.19	1764.94	939.067	1201.22	1210.85	1734.94	820.973	1116.63	1320.3	1303.28	845.602	835.358	795.229
1	13	12	780.903	1013.77	1118.96	834.852	1180.15	2326.23	1176.19	1138.32	1924.9	999.837	859.01	1367.06	1996.78	1240.34	1469.33	1295.13	2043.78	1220.26	1528.07	1505.12	1487.13	1182.45	1135.26	1182.39
1	13	13	953.053	944.318	1031.18	877.145	1251.57	2095.94	1339.12	819.58	1758.89	1023.2	976.748	990.378	1832.5	1248.08	1418.13	1067.78	1949.97	1334.28	1612.42	1355.09	1335.94	1241.12	1166.97	1292.96
1	13	14	951.083	727.091	784.222	765.178	1131.38	1638.12	1292.06	403.571	1381.65	878.455	922.629	497.122	1457.11	1067.26	1175.44	692.978	1628.4	1242.29	1474.81	1022.59	1002.29	1110.3	1021.23	1203.76
1	13	15	709.963	381.459	403.184	482.892	771.775	928.376	954.578	81.681	781.728	549.204	649.808	91.325	846.441	673.533	718.375	254.166	1025.2	880.189	1037.77	528.601	511.27	746.923	666.101	852.644
1	13	16	263.369	76.243	77.934	138.485	259.002	229.449	361.396	114.228	190.415	156.911	223.179	113.803	219.161	198.604	202.19	26.142	312.956	313.746	373.878	103.311	96.966	245.091	207.117	303.465
1	13	17	0	0	0	0	0	0	0	0	0	0	0	0	0	0	0	0	0	0	0	0	0	0	0	0
1	13	18	0	0	0	0	0	0	0	0	0	0	0	0	0	0	0	0	0	0	0	0	0	0	0	0
1	13	19	0	0	0	0	0	0	0	0	0	0	0	0	0	0	0	0	0	0	0	0	0	0	0	0
1	13	20	0	0	0	0	0	0	0	0	0	0	0	0	0	0	0	0	0	0	0	0	0	0	0	0
1	13	21	0	0	0	0	0	0	0	0	0	0	0	0	0	0	0	0	0	0	0	0	0	0	0	0
1	13	22	0	0	0	0	0	0	0	0	0	0	0	0	0	0	0	0	0	0	0	0	0	0	0	0
1	13	23	0	0	0	0	0	0	0	0	0	0	0	0	0	0	0	0	0	0	0	0	0	0	0	0
1	14	0	0	0	0	0	0	0	0	0	0	0	0	0	0	0	0	0	0	0	0	0	0	0	0	0
1	14	1	0	0	0	0	0	0	0	0	0	0	0	0	0	0	0	0	0	0	0	0	0	0	0	0
1	14	2	0	0	0	0	0	0	0	0	0	0	0	0	0	0	0	0	0	0	0	0	0	0	0	0
1	14	3	0	0	0	0	0	0	0	0	0	0	0	0	0	0	0	0	0	0	0	0	0	0	0	0
1	14	4	0	0	0	0	0	0	0	0	0	0	0	0	0	0	0	0	0	0	0	0	0	0	0	0
1	14	5	0	0	0	0	0	0	0	0	0	0	0	0	0	0	0	0	0	0	0	0	0	0	0	0
1	14	6	0	0	0	0	0	0	0	0	0	0	0	0	0	0	0	0	0	0	0	0	0	0	0	0
1	14	7	0	0	0	0	0	0	0	0	0	0	0	0	0	0	0	0	0	0	0	0	0	0	0	0
1	14	8	101.465	93.237	103.478	99.58	97.124	126.8	98.746	117.324	117.065	100.596	100.547	118.565	112.821	102.376	97.354	113.627	110.407	101.866	97.185	111.185	113.385	97.163	92.165	98.065
1	14	9	348.037	358.064	405.266	261.455	282.817	899.55	287.019	642.96	702.019	291.134	303.849	765.436	723.214	346.369	448.563	589.74	652.355	274.189	332.075	565.326	562.113	291.333	296.204	265.117
1	14	10	439.965	636.348	705.089	519.919	588.992	1208.87	525.348	869.693	1022.07	582.019	480.942	966.541	1032.87	670.168	768.24	857	1000.62	581.117	683.619	870.962	872.275	599.577	593.573	562.677
1	14	11	556.5	758.953	837.397	638.178	770.999	1475.42	724.422	950.552	1249.37	723.515	613.287	1065.37	1271.26	845.061	962.35	980.162	1266.24	777.777	924.505	1042.44	1040.65	778.978	760.061	753.347
1	14	12	553.996	585.882	638.564	565.838	630.522	886.026	630.543	628.347	803.449	605.363	570.308	648.307	799.703	664.191	687.181	665.265	825.952	652.805	707.825	714.129	719.324	631.794	606.37	632.18
1	14	13	435.475	424.1	460.244	432.482	455.403	527.93	461.534	428.207	509.465	449.643	438.591	413.462	495.589	476.091	466.109	453.027	521.02	474.302	487.52	480.236	487.529	455.54	435.482	459.119
1	14	14	381.689	351.685	381.132	365.96	397.54	451.983	412.966	330.303	433.734	382.048	380.095	316.952	425.204	408.162	400.231	363.939	455.814	418.601	435.284	400.446	405.584	396.222	375.877	405.118
1	14	15	289.736	223.922	241.504	249.17	299.253	330.845	333.437	171.14	307.342	263.847	279.1	161.799	310.245	290.625	287.9	209.762	351.183	325.294	351.005	261.979	262.884	295.045	273.438	314.661
1	14	16	65.352	51.034	56.426	57.617	64.604	62.804	71.21	53.265	62.302	59.976	62.969	48.161	60.46	64.423	60.414	50.15	69.618	70.453	72.805	57.214	58.376	63.863	58.784	67.613
1	14	17	0	0	0	0	0	0	0	0	0	0	0	0	0	0	0	0	0	0	0	0	0	0	0	0
1	14	18	0	0	0	0	0	0	0	0	0	0	0	0	0	0	0	0	0	0	0	0	0	0	0	0
1	14	19	0	0	0	0	0	0	0	0	0	0	0	0	0	0	0	0	0	0	0	0	0	0	0	0
1	14	20	0	0	0	0	0	0	0	0	0	0	0	0	0	0	0	0	0	0	0	0	0	0	0	0
1	14	21	0	0	0	0	0	0	0	0	0	0	0	0	0	0	0	0	0	0	0	0	0	0	0	0
1	14	22	0	0	0	0	0	0	0	0	0	0	0	0	0	0	0	0	0	0	0	0	0	0	0	0
1	14	23	0	0	0	0	0	0	0	0	0	0	0	0	0	0	0	0	0	0	0	0	0	0	0	0
1	15	0	0	0	0	0	0	0	0	0	0	0	0	0	0	0	0	0	0	0	0	0	0	0	0	0
1	15	1	0	0	0	0	0	0	0	0	0	0	0	0	0	0	0	0	0	0	0	0	0	0	0	0
1	15	2	0	0	0	0	0	0	0	0	0	0	0	0	0	0	0	0	0	0	0	0	0	0	0	0
1	15	3	0	0	0	0	0	0	0	0	0	0	0	0	0	0	0	0	0	0	0	0	0	0	0	0
1	15	4	0	0	0	0	0	0	0	0	0	0	0	0	0	0	0	0	0	0	0	0	0	0	0	0
1	15	5	0	0	0	0	0	0	0	0	0	0	0	0	0	0	0	0	0	0	0	0	0	0	0	0
1	15	6	0	0	0	0	0	0	0	0	0	0	0	0	0	0	0	0	0	0	0	0	0	0	0	0
1	15	7	0	0	0	0	0	0	0	0	0	0	0	0	0	0	0	0	0	0	0	0	0	0	0	0
1	15	8	69.941	65.565	72.675	69.659	67.948	72.418	68.385	71.721	72.859	70.766	69.791	66.801	68.288	72.494	66.819	72.332	70.651	71.185	68.216	72.784	74.813	68.088	64.518	68.323
1	15	9	259.626	265.693	290.598	259.358	259.138	326.967	254.297	303.808	314.454	268.678	259.201	297.342	302.453	281.903	278.005	303.186	305.437	264.473	266.956	303.925	309.668	261.175	253.12	255.698
1	15	10	362.846	378.082	411.577	376.882	378.226	439.602	369.714	411.307	432.251	389.016	370.208	394.569	414.207	406.034	394.331	416.582	425.242	387.988	389.635	422.408	430.737	380.32	367.245	375.439
1	15	11	540.249	558.18	606.528	557.416	566.665	662.451	557.89	598.421	646.949	576.831	550.842	576.555	623.059	604.494	589.771	611.498	642.364	582.712	589.792	626.056	637.428	569.177	548.883	564.223
1	15	12	560.318	560.59	608.099	568.955	577.421	642.655	574.703	584.473	636.094	586.167	566.97	555.53	610.72	611.398	590.046	602.199	635.5	596.487	599.256	620.132	631.956	579.107	556.81	577.578
1	15	13	292.948	286.844	311.592	295.615	295.019	306.449	294.468	294.964	311.888	302.401	294.868	273.832	295.979	312.449	295.818	303.55	310.13	305.493	301.474	310.981	317.971	295.797	283.779	295.464
1	15	14	424.723	405.539	439.482	420.051	431.621	459.248	437.821	401.866	458.28	432.243	425.376	376.522	440.283	451.243	432.164	423.893	465.911	449.698	452.043	445.35	453.817	431.729	412.648	435.266
1	15	15	251.9	233.001	252.899	244.966	253.47	260.933	260.232	223.255	262.368	251.919	250.629	206.113	251.699	263.204	250.209	239.176	269.823	265.775	266.932	254.777	259.814	253.114	240.724	256.96
1	15	16	61.45	55.752	61.819	59.639	61.017	60.376	62.78	56.528	62.161	61.372	61.019	50.59	58.433	64.197	59.486	57.599	63.732	64.608	63.986	61.294	62.983	60.953	57.292	61.947
1	15	17	0	0	0	0	0	0	0	0	0	0	0	0	0	0	0	0	0	0	0	0	0	0	0	0
1	15	18	0	0	0	0	0	0	0	0	0	0	0	0	0	0	0	0	0	0	0	0	0	0	0	0
1	15	19	0	0	0	0	0	0	0	0	0	0	0	0	0	0	0	0	0	0	0	0	0	0	0	0
1	15	20	0	0	0	0	0	0	0	0	0	0	0	0	0	0	0	0	0	0	0	0	0	0	0	0
1	15	21	0	0	0	0	0	0	0	0	0	0	0	0	0	0	0	0	0	0	0	0	0	0	0	0
1	15	22	0	0	0	0	0	0	0	0	0	0	0	0	0	0	0	0	0	0	0	0	0	0	0	0
1	15	23	0	0	0	0	0	0	0	0	0	0	0	0	0	0	0	0	0	0	0	0	0	0	0	0
1	16	0	0	0	0	0	0	0	0	0	0	0	0	0	0	0	0	0	0	0	0	0	0	0	0	0
1	16	1	0	0	0	0	0	0	0	0	0	0	0	0	0	0	0	0	0	0	0	0	0	0	0	0
1	16	2	0	0	0	0	0	0	0	0	0	0	0	0	0	0	0	0	0	0	0	0	0	0	0	0
1	16	3	0	0	0	0	0	0	0	0	0	0	0	0	0	0	0	0	0	0	0	0	0	0	0	0
1	16	4	0	0	0	0	0	0	0	0	0	0	0	0	0	0	0	0	0	0	0	0	0	0	0	0
1	16	5	0	0	0	0	0	0	0	0	0	0	0	0	0	0	0	0	0	0	0	0	0	0	0	0
1	16	6	0	0	0	0	0	0	0	0	0	0	0	0	0	0	0	0	0	0	0	0	0	0	0	0
1	16	7	0	0	0	0	0	0	0	0	0	0	0	0	0	0	0	0	0	0	0	0	0	0	0	0
1	16	8	72.759	71.139	78.766	73.941	72.342	76.6	71.787	76.76	78.172	75.541	73.304	70.645	73.096	77.857	72.57	77.868	76.199	75.292	72.94	78.626	80.831	72.633	69.157	72.304
1	16	9	197.139	196.831	214.817	199.444	197.091	215.037	194.624	211.321	216.693	204.508	198.121	198.336	205.325	211.627	201.585	213.946	212.272	202.913	200.166	216.066	221.075	198.096	190.672	196.02
1	16	10	296.996	299.123	325.287	304.457	301.904	323.679	297.872	316.54	327.137	311.844	300.838	296.542	310.499	322.295	306.741	321.825	322.085	311.074	307.102	326.268	333.592	303.192	291.84	300.875
1	16	11	400.524	402.916	437.568	409.428	409.204	444.917	404.793	424.549	446.259	420.168	405.617	400.017	425.418	435.57	416.82	433.376	441.52	421.834	419.092	441.537	450.864	410.776	395.402	408.253
1	16	12	434.547	431.187	467.829	440.815	441.808	473.121	439.514	448.228	475.945	451.995	438.703	420.709	453.818	468.345	447.082	460.004	473.107	456.471	453.332	470.864	480.773	443.151	425.965	441.832
1	16	13	373.952	366.115	397.207	377.043	377.023	393.451	376.583	376.158	399.23	385.778	376.349	350.142	379.611	398.755	378.315	387.269	397.559	390.312	385.896	397.098	405.782	377.965	362.776	377.693
1	16	14	284.138	275.343	299.026	285.069	285.2	293.134	285.881	280.049	298.925	291.501	285.343	259.037	283.713	301.196	284.631	289.588	298.445	295.885	292.016	297.915	304.62	285.783	273.814	286.15
1	16	15	179.707	172.003	187.368	179.266	179.586	181.882	180.789	172.925	186.427	183.324	180.05	158.574	176.435	189.543	178.182	179.96	186.769	186.935	184.188	186.042	190.439	179.863	171.805	180.53
1	16	16	35.845	34.823	39.383	36.597	35.612	35.659	35.25	36.597	37.64	37.582	36.191	32.107	34.363	39.002	35.413	37.733	36.796	37.407	35.965	38.503	39.898	35.793	33.672	35.579
1	16	17	0	0	0	0	0	0	0	0	0	0	0	0	0	0	0	0	0	0	0	0	0	0	0	0
1	16	18	0	0	0	0	0	0	0	0	0	0	0	0	0	0	0	0	0	0	0	0	0	0	0	0
1	16	19	0	0	0	0	0	0	0	0	0	0	0	0	0	0	0	0	0	0	0	0	0	0	0	0
1	16	20	0	0	0	0	0	0	0	0	0	0	0	0	0	0	0	0	0	0	0	0	0	0	0	0
1	16	21	0	0	0	0	0	0	0	0	0	0	0	0	0	0	0	0	0	0	0	0	0	0	0	0
1	16	22	0	0	0	0	0	0	0	0	0	0	0	0	0	0	0	0	0	0	0	0	0	0	0	0
1	16	23	0	0	0	0	0	0	0	0	0	0	0	0	0	0	0	0	0	0	0	0	0	0	0	0
1	17	0	0	0	0	0	0	0	0	0	0	0	0	0	0	0	0	0	0	0	0	0	0	0	0	0
1	17	1	0	0	0	0	0	0	0	0	0	0	0	0	0	0	0	0	0	0	0	0	0	0	0	0
1	17	2	0	0	0	0	0	0	0	0	0	0	0	0	0	0	0	0	0	0	0	0	0	0	0	0
1	17	3	0	0	0	0	0	0	0	0	0	0	0	0	0	0	0	0	0	0	0	0	0	0	0	0
1	17	4	0	0	0	0	0	0	0	0	0	0	0	0	0	0	0	0	0	0	0	0	0	0	0	0
1	17	5	0	0	0	0	0	0	0	0	0	0	0	0	0	0	0	0	0	0	0	0	0	0	0	0
1	17	6	0	0	0	0	0	0	0	0	0	0	0	0	0	0	0	0	0	0	0	0	0	0	0	0
1	17	7	0	0	0	0	0	0	0	0	0	0	0	0	0	0	0	0	0	0	0	0	0	0	0	0
1	17	8	143.643	128.972	145.217	137.545	134.221	247.265	138.924	210.081	203.674	137.89	140.746	234.574	203.39	139.221	142.237	191.111	183.849	141.566	134.177	178.477	179.927	133.912	126.684	136.55
1	17	9	142.108	138.533	151.762	141.412	139.009	153.382	138.53	149.929	154.021	144.477	141.58	140.883	145.791	149.378	142.125	151.702	150.529	143.758	140.884	153.142	156.782	139.651	134.063	138.675
1	17	10	229.666	231.57	252.355	235.101	233.281	253.921	229.808	246.562	255.726	241.077	232.258	231.545	242.783	249.686	238.278	250.674	251.577	240.354	237.783	254.214	259.923	234.355	225.519	232.316
1	17	11	333.586	331.729	360.309	339.668	337.013	354.524	334.073	346.967	360.141	347.376	336.865	323.535	341.606	358.48	340.047	354.043	355.72	347.848	342.768	359.955	368.072	338.225	325.24	336.525
1	17	12	332.102	328.203	356.409	336.811	335.416	351.876	333.542	340.735	357.287	344.609	334.937	317.498	339.21	355.989	337.75	349.094	354.132	346.67	342.188	356.292	364.234	336.471	323.257	335.383
1	17	13	477.77	468.111	507.555	479.932	487.748	526.781	489.087	477.796	525.835	493.534	481.155	449.912	503.935	513.959	492.948	496.348	528.21	505.576	506.341	514.3	524.382	488.666	468.727	489.439
1	17	14	402.613	386.248	418.684	399.966	407.559	429.032	411.902	385.88	430.909	410.709	403.561	360.238	412.563	427.309	407.653	404.416	435.699	424	423.851	422.023	430.46	407.882	390.229	410.352
1	17	15	174.324	167.15	182.143	174.134	174.15	176.205	175.13	168.669	180.816	178.03	174.724	154.555	170.981	183.981	172.834	175.089	180.893	181.217	178.362	180.706	185.022	174.447	166.656	174.987
1	17	16	37.895	35.474	40.043	37.696	37.637	37.367	38.065	37.714	39.095	38.823	37.934	33.225	36.033	40.559	36.999	38.041	39.199	39.849	38.875	39.334	40.684	37.711	35.304	37.947
1	17	17	0	0	0	0	0	0	0	0	0	0	0	0	0	0	0	0	0	0	0	0	0	0	0	0
1	17	18	0	0	0	0	0	0	0	0	0	0	0	0	0	0	0	0	0	0	0	0	0	0	0	0
1	17	19	0	0	0	0	0	0	0	0	0	0	0	0	0	0	0	0	0	0	0	0	0	0	0	0
1	17	20	0	0	0	0	0	0	0	0	0	0	0	0	0	0	0	0	0	0	0	0	0	0	0	0
1	17	21	0	0	0	0	0	0	0	0	0	0	0	0	0	0	0	0	0	0	0	0	0	0	0	0
1	17	22	0	0	0	0	0	0	0	0	0	0	0	0	0	0	0	0	0	0	0	0	0	0	0	0
1	17	23	0	0	0	0	0	0	0	0	0	0	0	0	0	0	0	0	0	0	0	0	0	0	0	0
1	18	0	0	0	0	0	0	0	0	0	0	0	0	0	0	0	0	0	0	0	0	0	0	0	0	0
1	18	1	0	0	0	0	0	0	0	0	0	0	0	0	0	0	0	0	0	0	0	0	0	0	0	0
1	18	2	0	0	0	0	0	0	0	0	0	0	0	0	0	0	0	0	0	0	0	0	0	0	0	0
1	18	3	0	0	0	0	0	0	0	0	0	0	0	0	0	0	0	0	0	0	0	0	0	0	0	0
1	18	4	0	0	0	0	0	0	0	0	0	0	0	0	0	0	0	0	0	0	0	0	0	0	0	0
1	18	5	0	0	0	0	0	0	0	0	0	0	0	0	0	0	0	0	0	0	0	0	0	0	0	0
1	18	6	0	0	0	0	0	0	0	0	0	0	0	0	0	0	0	0	0	0	0	0	0	0	0	0
1	18	7	0	0	0	0	0	0	0	0	0	0	0	0	0	0	0	0	0	0	0	0	0	0	0	0
1	18	8	132.534	115.631	129.563	125.417	122.167	205.643	127.527	177.591	172.785	125.3	129.157	194.886	171.387	126.027	125.409	163.295	157.224	129.395	121.802	153.843	155.488	121.737	114.795	124.751
1	18	9	338.525	366.547	405.305	320.624	330.758	606.111	319.17	499.786	527.503	342.637	327.271	535.581	523.721	375.547	408.385	480.427	501.917	329.631	356.288	472.103	476.258	336.174	331.829	318.865
1	18	10	236.997	288.411	317.624	260.67	278.548	459.089	260.817	361.849	406.897	280.195	249.314	381.429	403.748	308.141	328.054	358.541	399.446	280.782	306.953	363.5	366.658	281.78	275.079	271.508
1	18	11	308.351	309.713	336.764	315.01	314.651	341.255	311.284	326.329	342.9	323.283	312.115	306.909	326.467	335.205	320.367	333.253	339.186	324.55	322.244	339.596	346.913	315.87	303.845	313.939
1	18	12	294.071	288.864	313.756	297.908	294.412	301.329	292.806	299.434	309.111	303.897	296.099	276.854	292.171	312.639	294.526	305.95	305.434	304.392	298.262	311.076	318.404	295.344	283.646	294.396
1	18	13	455.118	445.88	483.509	457.47	463.681	497.965	464.649	455.622	498.422	470.048	458.298	428.219	477.037	488.905	468.076	472.607	499.938	480.53	480.234	488.851	498.618	464.601	445.69	465.157
1	18	14	449.81	429.056	464.853	444.395	457.606	488.026	464.561	424.228	486.308	457.527	450.429	397.855	467.629	478.025	458.311	448.209	495.046	476.898	480.043	471.7	480.529	457.66	437.373	461.635
1	18	15	142.475	138.574	151.38	143.9	141.878	142.522	141.417	142.831	147.558	146.796	143.24	130.38	138.593	151.062	141.108	146.422	145.863	147.217	143.59	149.241	153.092	142.309	136.144	142.028
1	18	16	27.449	25.907	29.735	27.609	27.251	27.105	27.338	27.605	28.657	28.51	27.589	23.835	26.014	29.861	26.869	28.163	28.425	28.962	27.988	29.079	30.228	27.35	25.431	27.393
1	18	17	0	0	0	0	0	0	0	0	0	0	0	0	0	0	0	0	0	0	0	0	0	0	0	0
1	18	18	0	0	0	0	0	0	0	0	0	0	0	0	0	0	0	0	0	0	0	0	0	0	0	0
1	18	19	0	0	0	0	0	0	0	0	0	0	0	0	0	0	0	0	0	0	0	0	0	0	0	0
1	18	20	0	0	0	0	0	0	0	0	0	0	0	0	0	0	0	0	0	0	0	0	0	0	0	0
1	18	21	0	0	0	0	0	0	0	0	0	0	0	0	0	0	0	0	0	0	0	0	0	0	0	0
1	18	22	0	0	0	0	0	0	0	0	0	0	0	0	0	0	0	0	0	0	0	0	0	0	0	0
1	18	23	0	0	0	0	0	0	0	0	0	0	0	0	0	0	0	0	0	0	0	0	0	0	0	0
1	19	0	0	0	0	0	0	0	0	0	0	0	0	0	0	0	0	0	0	0	0	0	0	0	0	0
1	19	1	0	0	0	0	0	0	0	0	0	0	0	0	0	0	0	0	0	0	0	0	0	0	0	0
1	19	2	0	0	0	0	0	0	0	0	0	0	0	0	0	0	0	0	0	0	0	0	0	0	0	0
1	19	3	0	0	0	0	0	0	0	0	0	0	0	0	0	0	0	0	0	0	0	0	0	0	0	0
1	19	4	0	0	0	0	0	0	0	0	0	0	0	0	0	0	0	0	0	0	0	0	0	0	0	0
1	19	5	0	0	0	0	0	0	0	0	0	0	0	0	0	0	0	0	0	0	0	0	0	0	0	0
1	19	6	0	0	0	0	0	0	0	0	0	0	0	0	0	0	0	0	0	0	0	0	0	0	0	0
1	19	7	0	0	0	0	0	0	0	0	0	0	0	0	0	0	0	0	0	0	0	0	0	0	0	0
1	19	8	229.107	94.768	110.906	159.064	148.551	402.133	197.469	293.637	267.149	141.023	196.006	389.862	285.103	121.774	117.721	232.957	215.397	175.816	137.044	193.263	189.833	142.039	122.572	169.752
1	19	9	271.214	280.525	328.385	141.371	169.907	1015.97	175.701	671.94	740.928	175.78	197.452	855.823	781.044	244.67	399.628	592.457	671.697	151.988	231.726	552.739	543.25	180.802	195.987	146.653
1	19	10	439.799	671.451	745.308	534.898	615.272	1326.65	541.559	943.253	1110.4	605.587	488.988	1059.21	1126.11	705.108	821.238	923.667	1085.76	603.861	723.107	936.368	936.339	627.323	622.933	584.728
1	19	11	527.044	938.501	1046.38	685.77	942.102	2244.82	849.19	1285.66	1821.29	839.745	636.147	1534.51	1885.78	1056.38	1309.27	1331.02	1853.78	934.834	1222.29	1437.25	1422.58	956.612	942.445	905.628
1	19	12	801.826	909.858	995.485	832.694	1004.35	1632.44	1001.47	995.509	1417.46	923.768	843.429	1088.43	1438.06	1057.73	1153.92	1079.76	1477.33	1038.38	1190.67	1193.37	1192.7	1006.55	966.863	1006.02
1	19	13	964.585	947.753	1031.85	909.61	1182.14	1832.6	1247.56	871.831	1575.61	1020.77	982.465	981.092	1620.89	1193	1304.6	1054.97	1719.36	1252.47	1455.72	1269.97	1261.17	1174.89	1109.81	1213.63
1	19	14	812.503	681.052	735.336	713.918	906.167	1187.09	993.642	518.264	1052.5	779.161	797.798	547.62	1078.55	887.711	927.056	678.711	1185.54	976.623	1096.6	859.21	855.255	895.398	835.514	946.148
1	19	15	615.152	437.596	468.544	500.227	643.414	726.011	738.269	273.549	656.444	537.665	584.816	265.222	676.333	606.791	613.101	383.883	780.268	708.071	783.987	528.803	525.921	631.18	579.78	685.763
1	19	16	205.555	99.698	105.693	138.155	200.814	180.275	255.581	99.493	163.252	148.792	183.877	95.726	174.22	172.262	168.415	67.017	227.548	232.548	261.54	117.868	116.009	193.527	170.392	224.748
1	19	17	0	0	0	0	0	0	0	0	0	0	0	0	0	0	0	0	0	0	0	0	0	0	0	0
1	19	18	0	0	0	0	0	0	0	0	0	0	0	0	0	0	0	0	0	0	0	0	0	0	0	0
1	19	19	0	0	0	0	0	0	0	0	0	0	0	0	0	0	0	0	0	0	0	0	0	0	0	0
1	19	20	0	0	0	0	0	0	0	0	0	0	0	0	0	0	0	0	0	0	0	0	0	0	0	0
1	19	21	0	0	0	0	0	0	0	0	0	0	0	0	0	0	0	0	0	0	0	0	0	0	0	0
1	19	22	0	0	0	0	0	0	0	0	0	0	0	0	0	0	0	0	0	0	0	0	0	0	0	0
1	19	23	0	0	0	0	0	0	0	0	0	0	0	0	0	0	0	0	0	0	0	0	0	0	0	0
1	20	0	0	0	0	0	0	0	0	0	0	0	0	0	0	0	0	0	0	0	0	0	0	0	0	0
1	20	1	0	0	0	0	0	0	0	0	0	0	0	0	0	0	0	0	0	0	0	0	0	0	0	0
1	20	2	0	0	0	0	0	0	0	0	0	0	0	0	0	0	0	0	0	0	0	0	0	0	0	0
1	20	3	0	0	0	0	0	0	0	0	0	0	0	0	0	0	0	0	0	0	0	0	0	0	0	0
1	20	4	0	0	0	0	0	0	0	0	0	0	0	0	0	0	0	0	0	0	0	0	0	0	0	0
1	20	5	0	0	0	0	0	0	0	0	0	0	0	0	0	0	0	0	0	0	0	0	0	0	0	0
1	20	6	0	0	0	0	0	0	0	0	0	0	0	0	0	0	0	0	0	0	0	0	0	0	0	0
1	20	7	0	0	0	0	0	0	0	0	0	0	0	0	0	0	0	0	0	0	0	0	0	0	0	0
1	20	8	86.089	83.484	92.206	86.928	85.062	92.612	84.778	91.822	93.087	88.599	86.469	85.891	87.561	91.064	85.322	92.463	90.348	88.56	85.652	92.903	95.343	85.343	81.309	85.166
1	20	9	293.826	311.814	348.146	255.86	267.579	616.746	260.921	478.93	510.206	277.038	270.538	538.032	514.836	312.378	363.072	449.774	479.369	264.369	296.57	436.193	437.431	273.227	272.432	255.597
1	20	10	418.49	483.135	528.729	452.983	471.595	680.117	448.218	571.755	625.747	479.05	436.806	582.271	613.365	515.44	529.586	571.55	614.247	477.919	504.906	579.147	586.524	476.013	463.338	462.626
1	20	11	530.564	618.091	676.453	571.957	628.805	963.699	606.339	720.44	862.872	616.073	558.768	754.166	858.477	678.987	715.826	736.663	866.869	641.127	702.152	768.027	773.712	633.253	613.862	620.858
1	20	12	703.171	754.991	823.054	721.924	813.083	1167.24	811.338	812.713	1052.63	776.573	727.038	845.434	1050.4	857.19	894.2	863.092	1083.22	840.844	919.193	929.462	935.195	814.926	782.806	814.495
1	20	13	408.916	399.329	433.643	405.554	432.055	510.868	438.584	401.113	489.298	423.514	412.364	390.082	477.625	451.091	444.664	427.671	502.508	450.364	466.637	456.795	463.181	432.07	412.764	435.911
1	20	14	370.414	354.667	384.597	367.319	375.739	397.154	380.297	353.002	398.042	377.627	371.206	329.721	381.485	393.594	376.025	371.105	403.336	391.208	391.958	388.578	396.229	375.957	359.453	378.561
1	20	15	316.915	289.23	313.343	305.209	319.415	330.385	330.278	272.163	329.948	314.405	314.44	252.035	318.119	329.599	314.552	294.624	342.425	335.76	339.348	317.281	323.068	318.618	302.597	324.807
1	20	16	48.193	43.418	48.549	46.597	47.824	46.97	49.427	46.444	48.582	48.049	47.791	41.456	45.442	50.429	46.448	45.738	50.031	50.899	50.434	47.98	49.43	47.753	44.645	48.658
1	20	17	0	0	0	0	0	0	0	0	0	0	0	0	0	0	0	0	0	0	0	0	0	0	0	0
1	20	18	0	0	0	0	0	0	0	0	0	0	0	0	0	0	0	0	0	0	0	0	0	0	0	0
1	20	19	0	0	0	0	0	0	0	0	0	0	0	0	0	0	0	0	0	0	0	0	0	0	0	0
1	20	20	0	0	0	0	0	0	0	0	0	0	0	0	0	0	0	0	0	0	0	0	0	0	0	0
1	20	21	0	0	0	0	0	0	0	0	0	0	0	0	0	0	0	0	0	0	0	0	0	0	0	0
1	20	22	0	0	0	0	0	0	0	0	0	0	0	0	0	0	0	0	0	0	0	0	0	0	0	0
1	20	23	0	0	0	0	0	0	0	0	0	0	0	0	0	0	0	0	0	0	0	0	0	0	0	0
1	21	0	0	0	0	0	0	0	0	0	0	0	0	0	0	0	0	0	0	0	0	0	0	0	0	0
1	21	1	0	0	0	0	0	0	0	0	0	0	0	0	0	0	0	0	0	0	0	0	0	0	0	0
1	21	2	0	0	0	0	0	0	0	0	0	0	0	0	0	0	0	0	0	0	0	0	0	0	0	0
1	21	3	0	0	0	0	0	0	0	0	0	0	0	0	0	0	0	0	0	0	0	0	0	0	0	0
1	21	4	0	0	0	0	0	0	0	0	0	0	0	0	0	0	0	0	0	0	0	0	0	0	0	0
1	21	5	0	0	0	0	0	0	0	0	0	0	0	0	0	0	0	0	0	0	0	0	0	0	0	0
1	21	6	0	0	0	0	0	0	0	0	0	0	0	0	0	0	0	0	0	0	0	0	0	0	0	0
1	21	7	0	0	0	0	0	0	0	0	0	0	0	0	0	0	0	0	0	0	0	0	0	0	0	0
1	21	8	69.64	67.09	74.246	70.31	68.715	69.877	68.5	70.789	72.271	71.713	69.943	64.3	67.271	73.782	68.098	72.243	70.706	71.692	69.189	73.242	75.394	68.949	65.522	68.814
1	21	9	259.674	282.31	328.099	152.037	180.139	944.697	176.777	638.847	698.353	186.738	194.693	801.562	732.438	251.252	389.811	566.266	635.138	162.901	237.506	529.788	522.053	190.545	203.927	157.232
1	21	10	244.133	540.093	608.584	357.112	461.241	1344.37	368.827	871.529	1070.81	440.286	301.272	1037.28	1105.83	557.418	722.912	841.493	1042.65	436.139	592.702	852.369	845.218	475.729	482.461	422.12
1	21	11	659.907	826.796	907.672	733.379	836.005	1406.15	794.633	992.281	1231.55	806.671	709.525	1067.46	1236.26	910.071	991.132	1018.39	1240.02	847.188	959.636	1069.37	1073.42	843.437	820.787	820.646
1	21	12	798.181	909.412	995.18	830.447	1003.37	1637.33	999.616	996.588	1420.61	922.329	840.669	1090.85	1441.64	1057.24	1154.96	1081.03	1480.41	1037	1190.69	1194.95	1194.11	1005.68	966.228	1004.7
1	21	13	546.568	535.473	580.37	548.425	559.656	609.357	561.809	545.612	605.819	564.64	550.491	515.409	581.774	589.048	566.529	568.014	609.871	580.275	582.998	590.06	601.257	560.609	537.686	561.86
1	21	14	835.601	684.505	738.61	720.743	941.233	1261.99	1042.27	497.012	1104.17	793.031	817.688	539.228	1139.6	913.988	964.24	677.347	1257.32	1018.96	1157.63	881.387	874.421	928.543	863.512	987.195
1	21	15	468.052	351.989	378.139	394.869	486.03	538.082	546.77	246.7	496.539	420.414	448.964	235.117	504.79	466.979	466.051	320.666	575.447	530.214	577.213	415.651	415.709	478.376	442.307	513.326
1	21	16	239.383	119.03	125.987	163.237	233.329	207.799	294.955	113.627	189.724	175.107	214.855	109.623	201.576	201.367	196.228	80.455	261.87	269.199	301.106	139.204	137.219	225.132	198.901	260.279
1	21	17	0	0	0	0	0	0	0	0	0	0	0	0	0	0	0	0	0	0	0	0	0	0	0	0
1	21	18	0	0	0	0	0	0	0	0	0	0	0	0	0	0	0	0	0	0	0	0	0	0	0	0
1	21	19	0	0	0	0	0	0	0	0	0	0	0	0	0	0	0	0	0	0	0	0	0	0	0	0
1	21	20	0	0	0	0	0	0	0	0	0	0	0	0	0	0	0	0	0	0	0	0	0	0	0	0
1	21	21	0	0	0	0	0	0	0	0	0	0	0	0	0	0	0	0	0	0	0	0	0	0	0	0
1	21	22	0	0	0	0	0	0	0	0	0	0	0	0	0	0	0	0	0	0	0	0	0	0	0	0
1	21	23	0	0	0	0	0	0	0	0	0	0	0	0	0	0	0	0	0	0	0	0	0	0	0	0
1	22	0	0	0	0	0	0	0	0	0	0	0	0	0	0	0	0	0	0	0	0	0	0	0	0	0
1	22	1	0	0	0	0	0	0	0	0	0	0	0	0	0	0	0	0	0	0	0	0	0	0	0	0
1	22	2	0	0	0	0	0	0	0	0	0	0	0	0	0	0	0	0	0	0	0	0	0	0	0	0
1	22	3	0	0	0	0	0	0	0	0	0	0	0	0	0	0	0	0	0	0	0	0	0	0	0	0
1	22	4	0	0	0	0	0	0	0	0	0	0	0	0	0	0	0	0	0	0	0	0	0	0	0	0
1	22	5	0	0	0	0	0	0	0	0	0	0	0	0	0	0	0	0	0	0	0	0	0	0	0	0
1	22	6	0	0	0	0	0	0	0	0	0	0	0	0	0	0	0	0	0	0	0	0	0	0	0	0
1	22	7	0	0	0	0	0	0	0	0	0	0	0	0	0	0	0	0	0	0	0	0	0	0	0	0
1	22	8	43.419	39.682	44.704	42.812	41.564	44.806	42.152	44.313	44.961	43.484	43.122	40.988	41.751	44.576	40.528	44.641	43.264	43.978	41.669	44.863	46.292	41.624	39.025	41.948
1	22	9	158.222	154.83	169.374	157.938	155.365	170.082	154.494	166.983	171.236	161.406	157.747	156.694	162.071	166.789	158.606	168.991	167.446	160.541	157.393	170.582	174.618	156.079	149.929	154.944
1	22	10	276.541	280.76	305.657	284.04	282.362	310.408	277.732	299.963	311.392	291.543	280.244	282.834	296.198	302.23	289.346	304.623	306.302	290.586	288.19	308.778	315.52	283.704	273.288	281.012
1	22	11	358.157	361.116	392.421	366.514	366.46	399.588	362.166	381.05	400.782	376.348	362.892	359.118	381.965	390.434	373.882	389.032	396.376	377.704	375.521	396.391	404.785	367.919	354.144	365.47
1	22	12	351.956	347.193	376.864	356.816	354.43	368.817	352.453	360.256	375.665	364.663	354.765	334.995	356.265	376.111	356.129	368.668	371.977	366.277	360.693	375.727	384.206	355.542	341.633	354.391
1	22	13	320.885	314.317	341.262	323.855	323.136	335.461	322.478	323.223	341.471	331.232	323	300.178	324.12	342.144	324.01	332.528	339.497	334.513	330.086	340.558	348.173	323.991	310.922	323.598
1	22	14	285.711	277.28	301.12	287.053	286.396	293.196	286.724	282.74	299.697	293.32	286.995	261.24	284.11	302.722	285.71	291.753	298.626	296.965	292.506	299.48	306.308	287.032	275.113	287.197
1	22	15	188.973	181.59	197.734	189.027	188.691	190.646	189.53	183.651	195.827	193.145	189.471	168.382	185.132	199.408	187.314	190.295	195.61	196.187	192.897	196.02	200.696	189.04	180.73	189.5
1	22	16	36.342	35.33	39.932	37.11	36.115	36.15	35.742	37.11	38.161	38.106	36.695	32.573	34.851	39.54	35.92	38.264	37.305	37.922	36.466	39.042	40.451	36.298	34.161	36.078
1	22	17	0	0	0	0	0	0	0	0	0	0	0	0	0	0	0	0	0	0	0	0	0	0	0	0
1	22	18	0	0	0	0	0	0	0	0	0	0	0	0	0	0	0	0	0	0	0	0	0	0	0	0
1	22	19	0	0	0	0	0	0	0	0	0	0	0	0	0	0	0	0	0	0	0	0	0	0	0	0
1	22	20	0	0	0	0	0	0	0	0	0	0	0	0	0	0	0	0	0	0	0	0	0	0	0	0
1	22	21	0	0	0	0	0	0	0	0	0	0	0	0	0	0	0	0	0	0	0	0	0	0	0	0
1	22	22	0	0	0	0	0	0	0	0	0	0	0	0	0	0	0	0	0	0	0	0	0	0	0	0
1	22	23	0	0	0	0	0	0	0	0	0	0	0	0	0	0	0	0	0	0	0	0	0	0	0	0
1	23	0	0	0	0	0	0	0	0	0	0	0	0	0	0	0	0	0	0	0	0	0	0	0	0	0
1	23	1	0	0	0	0	0	0	0	0	0	0	0	0	0	0	0	0	0	0	0	0	0	0	0	0
1	23	2	0	0	0	0	0	0	0	0	0	0	0	0	0	0	0	0	0	0	0	0	0	0	0	0
1	23	3	0	0	0	0	0	0	0	0	0	0	0	0	0	0	0	0	0	0	0	0	0	0	0	0
1	23	4	0	0	0	0	0	0	0	0	0	0	0	0	0	0	0	0	0	0	0	0	0	0	0	0
1	23	5	0	0	0	0	0	0	0	0	0	0	0	0	0	0	0	0	0	0	0	0	0	0	0	0
1	23	6	0	0	0	0	0	0	0	0	0	0	0	0	0	0	0	0	0	0	0	0	0	0	0	0
1	23	7	0	0	0	0	0	0	0	0	0	0	0	0	0	0	0	0	0	0	0	0	0	0	0	0
1	23	8	75.736	73.973	81.681	76.961	75.311	76.056	74.733	77.402	79.111	78.613	76.3	70.036	73.641	81.001	75.05	79.178	77.612	78.351	75.925	80.394	82.731	75.611	72.028	75.269
1	23	9	195.933	194.821	212.506	198.586	195.814	208.845	193.443	207.269	212.059	203.226	196.916	193.284	200.473	209.796	198.824	210.237	207.96	201.879	198.357	212.494	217.547	196.724	189.174	195.018
1	23	10	292.18	293.098	318.704	298.979	296.001	314.65	292.305	309.436	319.021	305.946	295.616	289.161	302.458	315.845	299.976	314.643	314.054	305.116	300.639	318.904	326.157	297.231	286.022	295.098
1	23	11	369.351	368.363	399.967	376.458	374.129	396.784	370.664	386.101	401.744	385.275	373.239	361.073	381.608	397.957	378.356	393.866	396.942	385.986	381.094	400.542	409.405	375.495	361.224	373.499
1	23	12	434.133	430.017	466.489	440.303	440.068	467.331	437.734	446.908	471.744	450.967	438.063	418.461	449.185	466.556	444.362	458.095	468.375	454.652	450.384	468.191	478.219	441.415	424.311	440.068
1	23	13	409.56	400.996	434.89	412.744	413.487	433.251	413.204	411.749	438.697	422.506	412.202	383.922	417.611	437.037	415.23	424.238	437.311	428.078	423.885	435.464	444.834	414.486	397.854	414.306
1	23	14	295.752	287.105	311.723	297.233	296.277	302.977	296.533	293.021	309.835	303.619	297.079	270.746	293.671	313.194	295.5	302.11	308.569	307.146	302.36	309.845	316.922	296.946	284.67	297.067
1	23	15	176.24	169.966	185.213	176.788	175.836	177.339	176.222	172.827	182.575	180.543	176.844	158.286	172.298	186.204	174.648	178.52	181.819	182.697	179.219	183.311	187.779	176.222	168.526	176.423
1	23	16	42.789	40.946	45.972	43.138	42.51	42.36	42.502	43.048	44.435	44.292	43.016	38.117	40.927	46.01	42.061	43.942	43.973	44.694	43.327	45.082	46.596	42.655	40.176	42.643
1	23	17	0	0	0	0	0	0	0	0	0	0	0	0	0	0	0	0	0	0	0	0	0	0	0	0
1	23	18	0	0	0	0	0	0	0	0	0	0	0	0	0	0	0	0	0	0	0	0	0	0	0	0
1	23	19	0	0	0	0	0	0	0	0	0	0	0	0	0	0	0	0	0	0	0	0	0	0	0	0
1	23	20	0	0	0	0	0	0	0	0	0	0	0	0	0	0	0	0	0	0	0	0	0	0	0	0
1	23	21	0	0	0	0	0	0	0	0	0	0	0	0	0	0	0	0	0	0	0	0	0	0	0	0
1	23	22	0	0	0	0	0	0	0	0	0	0	0	0	0	0	0	0	0	0	0	0	0	0	0	0
1	23	23	0	0	0	0	0	0	0	0	0	0	0	0	0	0	0	0	0	0	0	0	0	0	0	0
1	24	0	0	0	0	0	0	0	0	0	0	0	0	0	0	0	0	0	0	0	0	0	0	0	0	0
1	24	1	0	0	0	0	0	0	0	0	0	0	0	0	0	0	0	0	0	0	0	0	0	0	0	0
1	24	2	0	0	0	0	0	0	0	0	0	0	0	0	0	0	0	0	0	0	0	0	0	0	0	0
1	24	3	0	0	0	0	0	0	0	0	0	0	0	0	0	0	0	0	0	0	0	0	0	0	0	0
1	24	4	0	0	0	0	0	0	0	0	0	0	0	0	0	0	0	0	0	0	0	0	0	0	0	0
1	24	5	0	0	0	0	0	0	0	0	0	0	0	0	0	0	0	0	0	0	0	0	0	0	0	0
1	24	6	0	0	0	0	0	0	0	0	0	0	0	0	0	0	0	0	0	0	0	0	0	0	0	0
1	24	7	0	0	0	0	0	0	0	0	0	0	0	0	0	0	0	0	0	0	0	0	0	0	0	0
1	24	8	133.817	133.528	147.583	135.596	133.005	173.414	132.219	164.337	163.501	138.191	134.634	163.49	157.072	141.973	139.072	160.217	155.229	137.898	134.056	157.298	160.42	133.466	127.734	132.993
1	24	9	344.221	377.995	423.673	294.312	311.567	792.412	295.887	609.01	646.967	323.756	308.411	693.148	655.703	371.72	446.815	567.186	603.725	303.956	350.361	546.355	546.812	319.56	321.678	293.974
1	24	10	435.873	580.044	639.306	501.464	547.319	977.586	499.997	752.394	853.23	548.145	470.293	807.824	852.061	613.047	671.598	742.565	835.09	545.574	613.425	751.473	755.994	555.327	546.176	528.217
1	24	11	480.519	485.626	527.18	491.807	493.522	546.021	488.017	513.987	543.588	505.51	487.178	487.302	519.77	525.182	504.873	524.397	538.494	508.517	507.432	534.747	545.585	495.431	477.115	492.29
1	24	12	502.368	499.855	542.181	509.601	513.486	559.473	511.114	520.792	558.462	523.496	507.548	491.831	534.239	543.884	521.639	534.972	556.381	530.534	529.515	548.823	559.864	514.994	495.079	513.636
1	24	13	571.177	559.23	605.99	573.149	583.887	634.083	586.044	570.548	630.936	589.68	575.132	538.634	605.657	614.591	590.528	593.093	634.727	605.32	607.426	615.309	627.065	584.896	561.052	586.142
1	24	14	519.049	494.802	535.764	512.693	527.518	561.895	535.589	489.519	559.943	527.569	519.64	459.335	538.537	550.835	528.008	516.728	569.906	549.657	553.025	543.349	553.474	527.565	504.304	532.176
1	24	15	465.145	353.977	380.4	395.873	481.462	529.43	538.85	251.966	491.316	420.271	447.071	239.783	497.723	464.657	461.983	324.713	565.506	524.011	567.462	415.329	415.917	474.276	439.277	507.312
1	24	16	138.926	100.57	109.001	116.836	136.584	128.204	154.665	95.345	125.82	121.794	131.969	88.025	124.719	131.689	124.93	91.058	146.387	149.942	157.36	111.757	113.082	134.364	123.445	144.669
1	24	17	0	0	0	0	0	0	0	0	0	0	0	0	0	0	0	0	0	0	0	0	0	0	0	0
1	24	18	0	0	0	0	0	0	0	0	0	0	0	0	0	0	0	0	0	0	0	0	0	0	0	0
1	24	19	0	0	0	0	0	0	0	0	0	0	0	0	0	0	0	0	0	0	0	0	0	0	0	0
1	24	20	0	0	0	0	0	0	0	0	0	0	0	0	0	0	0	0	0	0	0	0	0	0	0	0
1	24	21	0	0	0	0	0	0	0	0	0	0	0	0	0	0	0	0	0	0	0	0	0	0	0	0
1	24	22	0	0	0	0	0	0	0	0	0	0	0	0	0	0	0	0	0	0	0	0	0	0	0	0
1	24	23	0	0	0	0	0	0	0	0	0	0	0	0	0	0	0	0	0	0	0	0	0	0	0	0
1	25	0	0	0	0	0	0	0	0	0	0	0	0	0	0	0	0	0	0	0	0	0	0	0	0	0
1	25	1	0	0	0	0	0	0	0	0	0	0	0	0	0	0	0	0	0	0	0	0	0	0	0	0
1	25	2	0	0	0	0	0	0	0	0	0	0	0	0	0	0	0	0	0	0	0	0	0	0	0	0
1	25	3	0	0	0	0	0	0	0	0	0	0	0	0	0	0	0	0	0	0	0	0	0	0	0	0
1	25	4	0	0	0	0	0	0	0	0	0	0	0	0	0	0	0	0	0	0	0	0	0	0	0	0
1	25	5	0	0	0	0	0	0	0	0	0	0	0	0	0	0	0	0	0	0	0	0	0	0	0	0
1	25	6	0	0	0	0	0	0	0	0	0	0	0	0	0	0	0	0	0	0	0	0	0	0	0	0
1	25	7	0	0	0	0	0	0	0	0	0	0	0	0	0	0	0	0	0	0	0	0	0	0	0	0
1	25	8	79.694	69.03	76.75	75.628	73.63	90.262	76.736	84.847	84.367	75.777	77.779	84.494	80.744	76.521	71.464	82.323	79.857	78.232	73.568	80.775	82.587	73.407	68.915	75.154
1	25	9	238.59	240.445	262.461	240.364	238.204	275.41	234.092	265.132	272.196	247.159	238.449	253.356	259.571	256.885	248.074	266.536	265.538	244.477	242.939	268.088	273.804	239.642	231.33	236.313
1	25	10	394.553	407.061	442.642	408.489	408.105	461.532	400.018	439.123	457.87	420.44	401.852	418.222	437.507	437.149	421.735	444.845	450.381	419.074	418.336	450.649	459.882	410.197	395.849	405.577
1	25	11	479.018	485.222	526.799	490.883	492.509	545.625	486.546	514.01	543.341	504.685	485.934	487.357	519.456	524.427	504.386	524.383	537.925	507.273	506.266	534.584	545.42	494.477	476.313	491.084
1	25	12	713.843	719.499	780.375	725.861	743.717	852.474	740.187	753.073	833.822	750.643	723.821	722.993	804.564	786.977	765.928	777.662	835.766	768.056	778.418	804.039	818.154	745.858	717.365	743.922
1	25	13	519.827	508.972	551.652	522.162	529.87	570.545	531.276	520.007	570.087	536.596	523.379	489.458	546.155	558.284	535.003	539.469	572.277	549.146	549.337	558.299	569.286	530.871	509.304	531.68
1	25	14	466.035	446.676	483.869	462.668	471.628	496.447	476.873	446.009	498.341	475.003	467.01	416.71	477.405	494.114	471.564	467.406	504.11	490.628	490.587	487.812	497.456	471.961	451.609	474.947
1	25	15	281.735	264.134	286.558	276.677	282.509	288.434	287.85	257.759	292.2	283.685	281.014	237.748	279.103	294.869	279.293	272.825	297.431	295.164	294.211	286.925	292.909	282.421	269.303	285.451
1	25	16	114.753	99.836	109.067	108.142	113.618	110.717	119.29	95.439	112.701	111.266	112.85	86.554	107.731	116.701	109.338	99.061	118.595	120.713	121.21	108.912	111.278	113.114	106.388	116.335
1	25	17	0	0	0	0	0	0	0	0	0	0	0	0	0	0	0	0	0	0	0	0	0	0	0	0
1	25	18	0	0	0	0	0	0	0	0	0	0	0	0	0	0	0	0	0	0	0	0	0	0	0	0
1	25	19	0	0	0	0	0	0	0	0	0	0	0	0	0	0	0	0	0	0	0	0	0	0	0	0
1	25	20	0	0	0	0	0	0	0	0	0	0	0	0	0	0	0	0	0	0	0	0	0	0	0	0
1	25	21	0	0	0	0	0	0	0	0	0	0	0	0	0	0	0	0	0	0	0	0	0	0	0	0
1	25	22	0	0	0	0	0	0	0	0	0	0	0	0	0	0	0	0	0	0	0	0	0	0	0	0
1	25	23	0	0	0	0	0	0	0	0	0	0	0	0	0	0	0	0	0	0	0	0	0	0	0	0
1	26	0	0	0	0	0	0	0	0	0	0	0	0	0	0	0	0	0	0	0	0	0	0	0	0	0
1	26	1	0	0	0	0	0	0	0	0	0	0	0	0	0	0	0	0	0	0	0	0	0	0	0	0
1	26	2	0	0	0	0	0	0	0	0	0	0	0	0	0	0	0	0	0	0	0	0	0	0	0	0
1	26	3	0	0	0	0	0	0	0	0	0	0	0	0	0	0	0	0	0	0	0	0	0	0	0	0
1	26	4	0	0	0	0	0	0	0	0	0	0	0	0	0	0	0	0	0	0	0	0	0	0	0	0
1	26	5	0	0	0	0	0	0	0	0	0	0	0	0	0	0	0	0	0	0	0	0	0	0	0	0
1	26	6	0	0	0	0	0	0	0	0	0	0	0	0	0	0	0	0	0	0	0	0	0	0	0	0
1	26	7	0	0	0	0	0	0	0	0	0	0	0	0	0	0	0	0	0	0	0	0	0	0	0	0
1	26	8	250.67	127.202	147.8	178.001	168.707	451.918	219.71	347.893	313.585	160.151	216.555	444.904	329.667	141.538	152.849	282.181	256.56	197.556	158.831	238.017	235.241	161.952	141.182	190.827
1	26	9	279.448	286.942	313.204	283.309	281.87	337.085	274.809	320.955	329.813	292.492	279.733	309.631	315.614	305.212	297.373	321.523	321.066	288.177	288.584	322.736	329.27	283.856	274.708	278.677
1	26	10	244.103	243.912	265.503	249.221	246.393	260.567	243.427	257.239	264.955	254.916	246.567	239.71	250.805	263.085	249.416	261.729	260.74	254.143	250.036	265.306	271.468	247.417	237.931	245.683
1	26	11	511.537	519.788	564.297	524.844	527.391	588.41	520.639	551.583	584.498	540.035	519.337	524.128	559.364	561.723	541.335	562.747	578.783	542.989	542.874	573.904	585.358	529.543	510.245	525.711
1	26	12	825.322	897.996	979.272	851.663	967.054	1414.28	962.614	969.786	1269.42	920.175	856.704	1015.01	1269.4	1020.62	1071.87	1032.44	1307.26	998.94	1099.25	1114.65	1120.55	969.522	932.011	967.787
1	26	13	948.502	928.526	1009.84	901.408	1134.24	1700.2	1190.84	869.833	1478.52	998.688	964.124	956.167	1512.37	1149.53	1238.25	1027.72	1602.29	1198.99	1371.65	1213.74	1208.65	1128.18	1067.42	1161.77
1	26	14	283.548	253.617	275.08	266.268	297.679	349.099	313.686	231.268	328.34	279.862	280.996	225.621	324.993	302.431	299.349	261.195	350.743	315.647	333.142	294.693	297.516	296.048	279.34	305.308
1	26	15	630.163	445.853	477.085	511.523	658.17	735.827	755.362	266.677	667.584	549.718	598.847	258.78	687.407	620.191	625.672	387.124	794.482	724.426	801.06	538.003	534.999	645.588	592.869	701.62
1	26	16	189.316	116.165	124.522	144.899	184.823	167.931	220.701	105.297	159.919	152.659	175.082	99.614	163.515	169.238	162.209	93.532	201.354	207.689	224.442	131.197	131.339	180.17	162.63	200.65
1	26	17	0	0	0	0	0	0	0	0	0	0	0	0	0	0	0	0	0	0	0	0	0	0	0	0
1	26	18	0	0	0	0	0	0	0	0	0	0	0	0	0	0	0	0	0	0	0	0	0	0	0	0
1	26	19	0	0	0	0	0	0	0	0	0	0	0	0	0	0	0	0	0	0	0	0	0	0	0	0
1	26	20	0	0	0	0	0	0	0	0	0	0	0	0	0	0	0	0	0	0	0	0	0	0	0	0
1	26	21	0	0	0	0	0	0	0	0	0	0	0	0	0	0	0	0	0	0	0	0	0	0	0	0
1	26	22	0	0	0	0	0	0	0	0	0	0	0	0	0	0	0	0	0	0	0	0	0	0	0	0
1	26	23	0	0	0	0	0	0	0	0	0	0	0	0	0	0	0	0	0	0	0	0	0	0	0	0
1	27	0	0	0	0	0	0	0	0	0	0	0	0	0	0	0	0	0	0	0	0	0	0	0	0	0
1	27	1	0	0	0	0	0	0	0	0	0	0	0	0	0	0	0	0	0	0	0	0	0	0	0	0
1	27	2	0	0	0	0	0	0	0	0	0	0	0	0	0	0	0	0	0	0	0	0	0	0	0	0
1	27	3	0	0	0	0	0	0	0	0	0	0	0	0	0	0	0	0	0	0	0	0	0	0	0	0
1	27	4	0	0	0	0	0	0	0	0	0	0	0	0	0	0	0	0	0	0	0	0	0	0	0	0
1	27	5	0	0	0	0	0	0	0	0	0	0	0	0	0	0	0	0	0	0	0	0	0	0	0	0
1	27	6	0	0	0	0	0	0	0	0	0	0	0	0	0	0	0	0	0	0	0	0	0	0	0	0
1	27	7	0	0	0	0	0	0	0	0	0	0	0	0	0	0	0	0	0	0	0	0	0	0	0	0
1	27	8	84.355	79.958	88.208	84.21	82.309	85.806	82.697	86.005	87.332	85.57	84.275	79.515	81.816	87.668	81.274	87.072	85.05	86.01	82.718	87.806	90.215	82.489	78.383	82.694
1	27	9	329.217	344.981	376.793	335.095	335.118	422.463	323.825	395.093	406.654	347.729	329.362	386.758	391.205	364.919	360.189	393.443	394.682	341.09	345.141	393.661	401.028	337.91	328.019	329.974
1	27	10	424.421	440.179	478.638	440.456	440.712	503.642	431.384	476.727	497.828	453.797	432.863	455.512	476.314	472.391	456.947	482.53	489.591	452.24	452.45	488.712	498.536	443.048	427.773	437.73
1	27	11	628.856	649.062	704.866	648.875	658.242	765.527	647.959	696.204	748.911	670.82	641.033	670.074	720.854	702.021	683.985	710.325	742.944	676.718	683.706	726.142	739.418	661.161	637.753	655.364
1	27	12	695.614	699.594	758.684	707.214	721.87	818.337	718.237	731.468	804.112	730.282	704.891	699.714	774.466	764.071	741.386	754.488	804.817	745.423	752.959	778.685	792.764	723.981	696.359	721.977
1	27	13	327.681	320.608	347.973	331.116	327.818	334.6	326.654	330.781	343.179	337.744	329.638	305.759	324.646	347.503	327.434	338.66	339.8	339.12	332.548	345	353.032	328.761	315.665	328.064
1	27	14	337.999	327.586	355.403	339.173	338.852	347.502	339.567	333.614	354.567	346.563	339.38	308.781	336.573	357.706	337.98	344.395	353.731	351.359	346.462	353.763	361.681	339.549	325.521	339.929
1	27	15	166.39	161.349	175.944	167.601	165.817	166.758	165.621	165.45	172.256	171.011	167.153	151.336	162.172	176.081	164.833	170	170.771	172.083	168.237	173.729	178.077	166.263	159.107	166.133
1	27	16	134.911	116.548	126.985	126.49	133.516	129.678	140.68	110.621	131.78	130.136	132.449	100.658	126.332	136.555	128.182	115.024	139.324	141.942	142.869	126.932	129.564	132.843	124.955	136.914
1	27	17	0	0	0	0	0	0	0	0	0	0	0	0	0	0	0	0	0	0	0	0	0	0	0	0
1	27	18	0	0	0	0	0	0	0	0	0	0	0	0	0	0	0	0	0	0	0	0	0	0	0	0
1	27	19	0	0	0	0	0	0	0	0	0	0	0	0	0	0	0	0	0	0	0	0	0	0	0	0
1	27	20	0	0	0	0	0	0	0	0	0	0	0	0	0	0	0	0	0	0	0	0	0	0	0	0
1	27	21	0	0	0	0	0	0	0	0	0	0	0	0	0	0	0	0	0	0	0	0	0	0	0	0
1	27	22	0	0	0	0	0	0	0	0	0	0	0	0	0	0	0	0	0	0	0	0	0	0	0	0
1	27	23	0	0	0	0	0	0	0	0	0	0	0	0	0	0	0	0	0	0	0	0	0	0	0	0
1	28	0	0	0	0	0	0	0	0	0	0	0	0	0	0	0	0	0	0	0	0	0	0	0	0	0
1	28	1	0	0	0	0	0	0	0	0	0	0	0	0	0	0	0	0	0	0	0	0	0	0	0	0
1	28	2	0	0	0	0	0	0	0	0	0	0	0	0	0	0	0	0	0	0	0	0	0	0	0	0
1	28	3	0	0	0	0	0	0	0	0	0	0	0	0	0	0	0	0	0	0	0	0	0	0	0	0
1	28	4	0	0	0	0	0	0	0	0	0	0	0	0	0	0	0	0	0	0	0	0	0	0	0	0
1	28	5	0	0	0	0	0	0	0	0	0	0	0	0	0	0	0	0	0	0	0	0	0	0	0	0
1	28	6	0	0	0	0	0	0	0	0	0	0	0	0	0	0	0	0	0	0	0	0	0	0	0	0
1	28	7	0	0	0.317	0	0	0	0	0	0	0	0	0	0	0.369	0	0	0	0	0	0.052	0.535	0	0	0
1	28	8	139.161	139.073	153.25	141.036	138.35	171.334	137.509	165.101	164.733	143.727	140.024	161.529	157.447	147.643	143.751	162.393	157.449	143.399	139.422	160.415	163.817	138.83	132.907	138.327
1	28	9	332.435	347.93	379.552	340.84	340.239	413.383	328.808	391.675	402.36	352.976	334.067	379.673	385.83	369.194	361.31	391.479	391.557	346.802	349.358	392.516	400.222	342.86	332.381	335.511
1	28	10	524.199	555.68	604.451	549.403	553.62	661.365	538.935	611.694	643.765	568.629	537.753	592.263	619.254	595.17	582.128	617.27	632.866	566.622	572.452	624.923	636.524	556.945	538.734	548.624
1	28	11	623.039	637.819	692.349	640.75	647.548	740.938	638.721	681.439	728.444	660.942	633.763	652.972	699.885	689.777	668.989	694.796	722.426	666.287	670.288	709.471	722.849	650.25	626.895	645.251
1	28	12	591.491	619.962	674.935	604.349	661.211	895.75	660.149	665.303	822.812	641.823	607.338	677.241	814.374	697.311	712.575	698.433	841.154	684.051	731.557	742.562	749.401	662.702	636.392	662.474
1	28	13	959.503	939.515	1021.68	912.647	1144.88	1703.28	1201.1	880.511	1486.07	1010.23	975.314	965.86	1517.81	1160.99	1247.82	1038.99	1607.64	1209.83	1380.38	1224.43	1219.81	1138.9	1077.82	1172.28
1	28	14	908.795	773.947	835.279	812.187	997	1263.93	1082.42	613.608	1138.66	877.11	894.316	634.451	1157.21	984.741	1014.2	775.259	1266.55	1069.62	1181.87	953.028	951.865	986.703	923.855	1036.32
1	28	15	432.764	367.977	397.07	397.2	439.995	464.818	470.281	313.969	450.845	413.391	423.832	293.515	443.58	441.751	428.112	360.762	488.397	469.061	487.603	412.762	417.64	436.649	410.682	454.038
1	28	16	201.874	96.206	101.761	135.542	195.671	168.671	248.765	84.283	155.046	145.487	180.483	83.361	164.971	167.707	162.532	60.336	217.253	226.555	253.066	112.352	110.591	188.567	165.953	218.939
1	28	17	0	0	0	0	0	0	0	0	0	0	0	0	0	0	0	0	0	0	0	0	0	0	0	0
1	28	18	0	0	0	0	0	0	0	0	0	0	0	0	0	0	0	0	0	0	0	0	0	0	0	0
1	28	19	0	0	0	0	0	0	0	0	0	0	0	0	0	0	0	0	0	0	0	0	0	0	0	0
1	28	20	0	0	0	0	0	0	0	0	0	0	0	0	0	0	0	0	0	0	0	0	0	0	0	0
1	28	21	0	0	0	0	0	0	0	0	0	0	0	0	0	0	0	0	0	0	0	0	0	0	0	0
1	28	22	0	0	0	0	0	0	0	0	0	0	0	0	0	0	0	0	0	0	0	0	0	0	0	0
1	28	23	0	0	0	0	0	0	0	0	0	0	0	0	0	0	0	0	0	0	0	0	0	0	0	0
1	29	0	0	0	0	0	0	0	0	0	0	0	0	0	0	0	0	0	0	0	0	0	0	0	0	0
1	29	1	0	0	0	0	0	0	0	0	0	0	0	0	0	0	0	0	0	0	0	0	0	0	0	0
1	29	2	0	0	0	0	0	0	0	0	0	0	0	0	0	0	0	0	0	0	0	0	0	0	0	0
1	29	3	0	0	0	0	0	0	0	0	0	0	0	0	0	0	0	0	0	0	0	0	0	0	0	0
1	29	4	0	0	0	0	0	0	0	0	0	0	0	0	0	0	0	0	0	0	0	0	0	0	0	0
1	29	5	0	0	0	0	0	0	0	0	0	0	0	0	0	0	0	0	0	0	0	0	0	0	0	0
1	29	6	0	0	0	0	0	0	0	0	0	0	0	0	0	0	0	0	0	0	0	0	0	0	0	0
1	29	7	0	0	0	0	0	0	0	0	0	0	0	0	0	0	0	0	0	0	0	0	0	0	0	0
1	29	8	104.649	89.066	98.913	97.262	94.708	126.553	100.186	116.805	114.438	96.799	101.185	120.137	110.793	96.999	92.933	111.173	106.746	101.062	94.327	107.446	109.446	94.199	88.276	97.285
1	29	9	210.236	209.371	228.466	212.015	209.227	230.63	206.317	226.259	231.62	217.185	210.223	213.149	219.717	224.691	214.537	228.588	226.511	215.459	212.314	230.488	235.742	210.29	202.493	208.183
1	29	10	363.954	372.698	405.275	375.511	374.105	416.374	367.287	400.012	415.578	385.874	369.873	379.076	396.233	400.436	384.806	405.553	408.716	384.475	382.434	410.788	419.449	375.95	362.58	372.034
1	29	11	626.696	642.58	697.538	645.151	651.653	744.526	642.212	686.149	733.017	665.517	637.749	656.923	703.935	694.501	673.538	699.882	726.531	670.269	674.058	714.58	728.113	654.445	631.078	649.112
1	29	12	595.423	593.86	643.868	604.515	609.95	667.7	606.792	618.938	665.407	621.351	601.936	585.493	637.16	645.998	620.685	636.063	663.149	629.915	629.625	652.875	665.782	611.77	588.351	609.987
1	29	13	765.335	746.076	809.419	748.025	840.988	1087.21	864.475	734.397	1001.05	795.08	773.194	743.608	996.069	867.953	882.726	807.036	1050.29	880.783	945.726	890.88	897.335	839.328	799.451	853.22
1	29	14	652.217	577.311	623.885	604.188	695.535	835.03	739.254	503.139	775.087	640.294	645.397	499.169	774.492	699.927	702.863	588.099	839.357	739.32	792.711	681.199	685.159	690.714	651.058	716.061
1	29	15	234.278	217.971	236.733	228.896	235.393	240.48	240.748	211.468	243.229	235.128	233.404	194.495	232.607	245.148	232.421	224.347	248.923	246.48	246.503	237.626	242.519	235.19	223.849	238.255
1	29	16	39.161	35.898	40.466	38.439	38.844	38.168	39.665	37.68	39.873	39.635	39.034	33.274	36.89	41.526	37.929	38.004	40.453	41.273	40.478	39.823	41.149	38.863	36.301	39.326
1	29	17	0	0	0	0	0	0	0	0	0	0	0	0	0	0	0	0	0	0	0	0	0	0	0	0
1	29	18	0	0	0	0	0	0	0	0	0	0	0	0	0	0	0	0	0	0	0	0	0	0	0	0
1	29	19	0	0	0	0	0	0	0	0	0	0	0	0	0	0	0	0	0	0	0	0	0	0	0	0
1	29	20	0	0	0	0	0	0	0	0	0	0	0	0	0	0	0	0	0	0	0	0	0	0	0	0
1	29	21	0	0	0	0	0	0	0	0	0	0	0	0	0	0	0	0	0	0	0	0	0	0	0	0
1	29	22	0	0	0	0	0	0	0	0	0	0	0	0	0	0	0	0	0	0	0	0	0	0	0	0
1	29	23	0	0	0	0	0	0	0	0	0	0	0	0	0	0	0	0	0	0	0	0	0	0	0	0
1	30	0	0	0	0	0	0	0	0	0	0	0	0	0	0	0	0	0	0	0	0	0	0	0	0	0
1	30	1	0	0	0	0	0	0	0	0	0	0	0	0	0	0	0	0	0	0	0	0	0	0	0	0
1	30	2	0	0	0	0	0	0	0	0	0	0	0	0	0	0	0	0	0	0	0	0	0	0	0	0
1	30	3	0	0	0	0	0	0	0	0	0	0	0	0	0	0	0	0	0	0	0	0	0	0	0	0
1	30	4	0	0	0	0	0	0	0	0	0	0	0	0	0	0	0	0	0	0	0	0	0	0	0	0
1	30	5	0	0	0	0	0	0	0	0	0	0	0	0	0	0	0	0	0	0	0	0	0	0	0	0
1	30	6	0	0	0	0	0	0	0	0	0	0	0	0	0	0	0	0	0	0	0	0	0	0	0	0
1	30	7	42.915	16.093	17.65	30.427	30.048	35.758	38.954	30.543	22.267	28.196	37.308	40.581	22.646	26.232	15.234	22.155	16.077	35.746	29.773	17.109	17.48	28.899	24.513	33.969
1	30	8	368.905	109.423	135.944	203.762	188.482	702.648	303.915	519.475	445.149	160.949	291.683	707.49	482.054	115.048	152.92	392.252	338.494	246.301	166.525	305.206	296.69	172.699	134.169	238.081
1	30	9	267.775	381.046	451.998	122.427	176.964	1475.91	112.285	999.187	1073.15	191.054	137.868	1272.25	1131.34	304.674	555.959	869.665	958.426	133.261	272.23	798.069	783.341	197.28	230.903	128.498
1	30	10	341.084	777.123	873.144	520.398	657.833	1822.68	521.698	1228.27	1473.38	636.748	433.343	1437.72	1512.8	795.497	1013.69	1185.15	1428.8	620.269	828.721	1194	1186.67	678.794	689.205	600.636
1	30	11	645.578	752.125	822.401	697.784	761.983	1148.28	733.593	874.767	1034.57	749.796	680.378	910.357	1026.83	823.185	863.601	892.438	1036.88	776.268	845.41	927.232	934.786	767.5	744.447	751.884
1	30	12	744.4	799.888	871.68	766.1	857.536	1217.94	854.003	862.059	1103.33	822.436	769.942	892.562	1098.84	905.061	940.768	912.724	1132.68	886.058	964.501	979.354	986.011	859.695	826.265	858.334
1	30	13	840.176	821.138	890.05	829.402	900.22	1099.47	917.602	818.171	1037.32	871.136	847.91	807.607	1020.69	935.335	933.272	881.352	1074.07	939.22	986.072	951.969	962.672	899.615	859.262	909.881
1	30	14	582.612	553.165	598.69	573.31	594.268	637.362	605.12	542.401	632.468	591.055	582.941	510.256	609.931	618.935	595.256	576.324	646.674	619.909	626.558	609.891	620.717	594.049	567.446	600.286
1	30	15	456.105	390.987	421.889	421.113	462.706	486.809	492.622	337.28	473.972	437.442	447.318	315.166	465.211	465.976	450.54	385.048	510.7	492.367	509.839	436.805	442.295	459.465	432.737	476.633
1	30	16	107.675	98.748	108.137	104.92	106.774	105.086	109.418	98.151	108.173	107.515	106.998	89.098	102.282	111.749	104.255	101.35	110.428	112.3	111.081	107.106	109.747	106.685	101.032	108.18
1	30	17	0	0	0	0	0	0	0	0	0	0	0	0	0	0	0	0	0	0	0	0	0	0	0	0
1	30	18	0	0	0	0	0	0	0	0	0	0	0	0	0	0	0	0	0	0	0	0	0	0	0	0
1	30	19	0	0	0	0	0	0	0	0	0	0	0	0	0	0	0	0	0	0	0	0	0	0	0	0
1	30	20	0	0	0	0	0	0	0	0	0	0	0	0	0	0	0	0	0	0	0	0	0	0	0	0
1	30	21	0	0	0	0	0	0	0	0	0	0	0	0	0	0	0	0	0	0	0	0	0	0	0	0
1	30	22	0	0	0	0	0	0	0	0	0	0	0	0	0	0	0	0	0	0	0	0	0	0	0	0
1	30	23	0	0	0	0	0	0	0	0	0	0	0	0	0	0	0	0	0	0	0	0	0	0	0	0
1	31	0	0	0	0	0	0	0	0	0	0	0	0	0	0	0	0	0	0	0	0	0	0	0	0	0
1	31	1	0	0	0	0	0	0	0	0	0	0	0	0	0	0	0	0	0	0	0	0	0	0	0	0
1	31	2	0	0	0	0	0	0	0	0	0	0	0	0	0	0	0	0	0	0	0	0	0	0	0	0
1	31	3	0	0	0	0	0	0	0	0	0	0	0	0	0	0	0	0	0	0	0	0	0	0	0	0
1	31	4	0	0	0	0	0	0	0	0	0	0	0	0	0	0	0	0	0	0	0	0	0	0	0	0
1	31	5	0	0	0	0	0	0	0	0	0	0	0	0	0	0	0	0	0	0	0	0	0	0	0	0
1	31	6	0	0	0	0	0	0	0	0	0	0	0	0	0	0	0	0	0	0	0	0	0	0	0	0
1	31	7	0	0	0.354	0	0	0	0	0	0	0	0	0	0	0.406	0	0	0	0	0	0.088	0.572	0	0	0
1	31	8	144.176	140.777	154.935	144.115	141.229	171.874	141.738	166.122	165.527	146.31	144.132	162.335	158.115	149.689	145.056	163.425	158.208	146.968	142.012	161.455	164.914	141.526	135.138	141.786
1	31	9	335.476	373.672	412.945	327.515	335.574	599.916	311.529	507.281	527.379	349.418	319.392	538.836	521.476	381.335	411.828	486.875	499.913	334.351	358.279	476.628	481.367	341.118	336.843	323.44
1	31	10	503.404	679.57	748.691	585.855	637.405	1136.95	579.493	883.09	993.738	640.568	546.819	946.614	991.492	715.472	782.92	869.858	969.897	634.041	711.638	877.847	883.382	647.077	637.204	613.988
1	31	11	609.939	855.439	943.742	714.097	861.175	1650.36	802.813	1087.02	1400.68	811.473	680.405	1214.74	1423.13	947.411	1078.51	1110.84	1413.88	866.071	1029.26	1172.83	1171.17	870.843	851.173	838.956
1	31	12	750.155	790.416	860.195	768.071	842.329	1147.52	839.966	848.052	1052.71	816.761	771.359	864.835	1042.81	888.575	910.321	891.42	1076.43	870.775	933.276	948.614	957.011	844.34	811.31	843.516
1	31	13	652.287	633.592	687.296	638.963	707.634	893.93	725.821	628.381	830.366	675.344	658.061	629.788	822.622	731.858	737.72	683.522	866.916	740.528	787.395	747.446	754.074	706.489	673.255	717.232
1	31	14	388.625	359.902	389.959	374.731	402.33	449.183	415.998	340.495	435.276	389.941	387.371	324.875	424.75	414.445	404.009	372.616	454.385	422.79	436.202	406.366	412.104	401.264	381.181	409.178
1	31	15	415.726	327.331	352.271	362.911	426.102	459.114	469.826	247.489	433.293	382.023	401.862	233.787	434.276	416.677	409.533	306.944	488.677	460.716	491.107	377	378.998	420.759	391.589	445.947
1	31	16	366.553	171.989	180.046	245.115	353.851	301.823	450.084	127.245	277.272	262.425	327.32	129.361	296.213	301.747	292.629	99.585	390.041	409.233	456.457	199.285	195.426	340.891	300.514	396.036
1	31	17	1.682	0	0	0	0	0	6.374	0	0	0	0	0	0	0	0	0	0	3.438	5.817	0	0	0	0	2.651
1	31	18	0	0	0	0	0	0	0	0	0	0	0	0	0	0	0	0	0	0	0	0	0	0	0	0
1	31	19	0	0	0	0	0	0	0	0	0	0	0	0	0	0	0	0	0	0	0	0	0	0	0	0
1	31	20	0	0	0	0	0	0	0	0	0	0	0	0	0	0	0	0	0	0	0	0	0	0	0	0
1	31	21	0	0	0	0	0	0	0	0	0	0	0	0	0	0	0	0	0	0	0	0	0	0	0	0
1	31	22	0	0	0	0	0	0	0	0	0	0	0	0	0	0	0	0	0	0	0	0	0	0	0	0
1	31	23	0	0	0	0	0	0	0	0	0	0	0	0	0	0	0	0	0	0	0	0	0	0	0	0
2	1	0	0	0	0	0	0	0	0	0	0	0	0	0	0	0	0	0	0	0	0	0	0	0	0	0
2	1	1	0	0	0	0	0	0	0	0	0	0	0	0	0	0	0	0	0	0	0	0	0	0	0	0
2	1	2	0	0	0	0	0	0	0	0	0	0	0	0	0	0	0	0	0	0	0	0	0	0	0	0
2	1	3	0	0	0	0	0	0	0	0	0	0	0	0	0	0	0	0	0	0	0	0	0	0	0	0
2	1	4	0	0	0	0	0	0	0	0	0	0	0	0	0	0	0	0	0	0	0	0	0	0	0	0
2	1	5	0	0	0	0	0	0	0	0	0	0	0	0	0	0	0	0	0	0	0	0	0	0	0	0
2	1	6	0	0	0	0	0	0	0	0	0	0	0	0	0	0	0	0	0	0	0	0	0	0	0	0
2	1	7	4.362	2.412	4.289	3.965	3.597	4.049	3.958	3.994	4.093	4.226	4.196	2.71	2.852	4.7	2.762	3.918	3.582	4.635	3.822	3.987	4.537	3.601	2.506	3.811
2	1	8	112.928	97.216	107.838	104.976	102.334	137.052	108.238	127.186	124.36	104.492	109.21	130.527	120.357	104.728	101.353	121.119	116.054	109.132	102.006	117.042	119.206	101.783	95.458	105.108
2	1	9	261.77	297.069	329.95	251.22	260.451	522.455	238.031	428.401	446.744	271.071	244.003	466.072	445.506	300.459	334.629	405.539	421.2	257.763	282.855	394.154	396.927	265.494	263.472	249.193
2	1	10	451.921	636.729	703.124	536.09	590.369	1108.29	529.83	846.074	959.023	591.794	495.793	916.74	960.128	668.032	743.043	831.378	934.672	584.206	666.587	838.606	842.743	600.339	593.018	565.672
2	1	11	385.194	422.001	460.62	406.822	427.057	567.099	415.156	471.434	532.129	428.586	398.989	471.197	519.71	459.317	463.852	481.351	530.192	437.109	458.032	496.121	502.907	429.651	415.386	423.061
2	1	12	609.297	609.077	660.426	618.947	626.115	690.489	622.783	635.286	686.21	636.88	616.366	602.395	657.833	663.104	638.508	653.414	684.432	646.557	647.759	671.465	684.501	627.988	603.981	626.122
2	1	13	643.78	627.559	680.154	639.245	674.629	784.787	683.795	633.088	755.974	664.943	648.597	613.014	736.488	704.455	691.145	670.271	773.79	702.306	723.091	711.113	721.466	674.776	645.427	680.173
2	1	14	607.239	558.621	604.174	581.771	631.554	713.489	656.073	521.537	686	606.853	604.497	501.179	672.714	647.514	634.809	576.269	720.93	664.581	690.376	634.144	642.044	629.408	597.555	643.598
2	1	15	567.059	454.313	488.55	500.643	579.558	620.972	634.752	351.819	589.493	525.227	549.628	332.317	588.753	569.652	558.228	430.012	658.956	624.427	661.833	519.069	522.453	572.905	534.753	604.667
2	1	16	107.92	71.584	77.71	86.807	105.024	96.232	122.058	65.135	93.489	90.773	101.136	61.162	93.56	99.12	93.658	61.853	112.715	116.872	123.752	80.24	80.97	102.872	93.411	112.611
2	1	17	0	0	0	0	0	0	0	0	0	0	0	0	0	0	0	0	0	0	0	0	0	0	0	0
2	1	18	0	0	0	0	0	0	0	0	0	0	0	0	0	0	0	0	0	0	0	0	0	0	0	0
2	1	19	0	0	0	0	0	0	0	0	0	0	0	0	0	0	0	0	0	0	0	0	0	0	0	0
2	1	20	0	0	0	0	0	0	0	0	0	0	0	0	0	0	0	0	0	0	0	0	0	0	0	0
2	1	21	0	0	0	0	0	0	0	0	0	0	0	0	0	0	0	0	0	0	0	0	0	0	0	0
2	1	22	0	0	0	0	0	0	0	0	0	0	0	0	0	0	0	0	0	0	0	0	0	0	0	0
2	1	23	0	0	0	0	0	0	0	0	0	0	0	0	0	0	0	0	0	0	0	0	0	0	0	0
2	2	0	0	0	0	0	0	0	0	0	0	0	0	0	0	0	0	0	0	0	0	0	0	0	0	0
2	2	1	0	0	0	0	0	0	0	0	0	0	0	0	0	0	0	0	0	0	0	0	0	0	0	0
2	2	2	0	0	0	0	0	0	0	0	0	0	0	0	0	0	0	0	0	0	0	0	0	0	0	0
2	2	3	0	0	0	0	0	0	0	0	0	0	0	0	0	0	0	0	0	0	0	0	0	0	0	0
2	2	4	0	0	0	0	0	0	0	0	0	0	0	0	0	0	0	0	0	0	0	0	0	0	0	0
2	2	5	0	0	0	0	0	0	0	0	0	0	0	0	0	0	0	0	0	0	0	0	0	0	0	0
2	2	6	0	0	0	0	0	0	0	0	0	0	0	0	0	0	0	0	0	0	0	0	0	0	0	0
2	2	7	7.725	5.661	7.794	7.346	6.932	7.411	7.29	7.388	7.547	7.658	7.569	5.859	6.127	8.212	6.069	7.35	7.002	8.082	7.192	7.459	8.084	6.943	5.719	7.152
2	2	8	90.592	87.79	96.614	91.504	89.577	90.94	89.254	92.254	94.058	93.263	91.009	84.128	87.864	95.85	89.036	94.089	92.172	93.21	90.203	95.341	97.998	89.873	85.677	89.674
2	2	9	347.775	364.205	397.12	357.911	356.542	428.623	343.773	408.535	418.758	370.084	349.149	394.959	401.108	386.446	377.33	408.569	407.407	363.669	365.267	409.598	417.738	359.207	348.129	351.863
2	2	10	565.039	662.882	724.842	618.802	643.525	929.636	608.755	788.184	855.755	655.026	593.841	802.795	838.638	704.517	724.293	785.422	838.046	650.707	687.549	793.422	803.496	649.874	633.504	630.146
2	2	11	500.698	540.383	588.778	525.562	547.623	708.78	534.255	599.221	669.442	551.135	516.561	595.112	652.478	587.359	588.823	611.008	666.645	561.1	583.412	628.427	637.453	550.683	532.18	543.27
2	2	12	783.179	832.228	906.084	803.977	888.372	1229.97	885.027	894.684	1123.03	858.04	807.356	917.606	1114.75	937.498	965.886	942.882	1149.83	917.992	989.694	1006.31	1014.42	890.585	855.962	889.298
2	2	13	884.065	865.429	938.156	871.928	953.14	1175.85	972.457	858.713	1105.28	918.258	892.898	851.298	1089.66	989.35	991.144	929.819	1147.16	994.824	1049.2	1008.98	1019.57	952.34	909.361	963.796
2	2	14	750.278	683.898	739.137	712.645	785.973	901.598	821.429	625.607	859.012	746.519	745.822	605.856	846.865	801.64	791.294	702.34	910.518	829.091	868.959	783.724	792.045	782.562	741.764	803.099
2	2	15	288.589	246.431	266.54	265.939	293.128	307.385	312.36	212.619	299.915	276.657	282.98	197.429	294.009	295.309	285.203	242.255	323.737	312.354	323.533	276.069	279.666	291.037	273.664	302.115
2	2	16	162.864	129.913	140.843	145.455	160.113	152.094	174.398	120.616	152.408	150.174	157.429	111.37	148.358	159.228	150.014	123.507	168.071	172.597	176.752	141.982	144.323	158.478	147.648	166.632
2	2	17	0	0	0	0	0	0	0	0	0	0	0	0	0	0	0	0	0	0	0	0	0	0	0	0
2	2	18	0	0	0	0	0	0	0	0	0	0	0	0	0	0	0	0	0	0	0	0	0	0	0	0
2	2	19	0	0	0	0	0	0	0	0	0	0	0	0	0	0	0	0	0	0	0	0	0	0	0	0
2	2	20	0	0	0	0	0	0	0	0	0	0	0	0	0	0	0	0	0	0	0	0	0	0	0	0
2	2	21	0	0	0	0	0	0	0	0	0	0	0	0	0	0	0	0	0	0	0	0	0	0	0	0
2	2	22	0	0	0	0	0	0	0	0	0	0	0	0	0	0	0	0	0	0	0	0	0	0	0	0
2	2	23	0	0	0	0	0	0	0	0	0	0	0	0	0	0	0	0	0	0	0	0	0	0	0	0
2	3	0	0	0	0	0	0	0	0	0	0	0	0	0	0	0	0	0	0	0	0	0	0	0	0	0
2	3	1	0	0	0	0	0	0	0	0	0	0	0	0	0	0	0	0	0	0	0	0	0	0	0	0
2	3	2	0	0	0	0	0	0	0	0	0	0	0	0	0	0	0	0	0	0	0	0	0	0	0	0
2	3	3	0	0	0	0	0	0	0	0	0	0	0	0	0	0	0	0	0	0	0	0	0	0	0	0
2	3	4	0	0	0	0	0	0	0	0	0	0	0	0	0	0	0	0	0	0	0	0	0	0	0	0
2	3	5	0	0	0	0	0	0	0	0	0	0	0	0	0	0	0	0	0	0	0	0	0	0	0	0
2	3	6	0	0	0	0	0	0	0	0	0	0	0	0	0	0	0	0	0	0	0	0	0	0	0	0
2	3	7	2.677	1.789	3.677	2.796	2.426	2.65	2.421	2.796	3.266	3.162	2.743	1.035	1.961	3.736	2.185	3.079	3.001	3.263	2.668	3.372	3.927	2.479	1.526	2.481
2	3	8	127.837	117.441	129.89	122.511	119.837	158.858	123.986	149.413	146.725	123.012	125.353	151.187	141.55	124.467	122.195	143.524	138.03	126.454	120.117	139.538	142.184	119.573	113.042	121.9
2	3	9	243.465	259.952	286.109	241.226	243.314	369.842	231.228	327.49	338.141	253.12	235.14	335.412	330.029	270.518	279.086	319.047	323.554	245.843	254.637	315.104	319.617	246.213	240.629	237.637
2	3	10	328.008	328.327	356.732	335.336	331.68	350.478	327.742	346.058	355.991	342.882	331.69	323.074	337.42	353.615	335.511	351.772	350.448	341.892	336.49	356.382	364.49	333.023	320.513	330.751
2	3	11	544.956	550.623	597.427	558.009	558.699	614.07	552.143	582.477	613.171	573.057	552.464	551.261	585.753	594.58	570.821	593.802	606.714	575.433	573.091	604.755	617.118	560.895	540.355	557.166
2	3	12	592.162	589.596	639.159	601.072	604.906	656.804	601.714	614.144	656.758	617.17	598.352	579.549	628.037	640.724	614.283	630.54	653.839	624.684	622.912	646.346	659.356	606.722	583.509	604.915
2	3	13	426.065	417.114	452.28	429.434	429.894	449.332	429.52	428.332	455.5	439.464	428.8	399.214	433.444	454.375	431.498	441.139	453.832	445.001	440.337	452.57	462.332	430.94	413.7	430.712
2	3	14	382.197	369.094	400.178	382.214	384.338	396.934	386.232	373.233	403.157	391.13	383.527	346.343	383.786	404.694	383.592	387.26	403.992	398.91	395.069	399.898	408.505	384.961	368.859	386.028
2	3	15	252.14	240.699	261.442	250.925	251.903	254.676	253.998	241.138	260.714	256.476	252.408	221.666	247.331	265.054	249.675	250.967	261.726	262.09	258.595	259.761	265.66	252.21	241.136	253.388
2	3	16	88.624	86.214	94.857	89.766	88.115	88.158	87.65	89.343	91.803	91.654	89.182	80.872	85.652	94.411	87.588	91.552	90.437	91.637	88.998	93.238	95.866	88.428	84.324	88.149
2	3	17	0	0	0	0	0	0	0	0	0	0	0	0	0	0	0	0	0	0	0	0	0	0	0	0
2	3	18	0	0	0	0	0	0	0	0	0	0	0	0	0	0	0	0	0	0	0	0	0	0	0	0
2	3	19	0	0	0	0	0	0	0	0	0	0	0	0	0	0	0	0	0	0	0	0	0	0	0	0
2	3	20	0	0	0	0	0	0	0	0	0	0	0	0	0	0	0	0	0	0	0	0	0	0	0	0
2	3	21	0	0	0	0	0	0	0	0	0	0	0	0	0	0	0	0	0	0	0	0	0	0	0	0
2	3	22	0	0	0	0	0	0	0	0	0	0	0	0	0	0	0	0	0	0	0	0	0	0	0	0
2	3	23	0	0	0	0	0	0	0	0	0	0	0	0	0	0	0	0	0	0	0	0	0	0	0	0
2	4	0	0	0	0	0	0	0	0	0	0	0	0	0	0	0	0	0	0	0	0	0	0	0	0	0
2	4	1	0	0	0	0	0	0	0	0	0	0	0	0	0	0	0	0	0	0	0	0	0	0	0	0
2	4	2	0	0	0	0	0	0	0	0	0	0	0	0	0	0	0	0	0	0	0	0	0	0	0	0
2	4	3	0	0	0	0	0	0	0	0	0	0	0	0	0	0	0	0	0	0	0	0	0	0	0	0
2	4	4	0	0	0	0	0	0	0	0	0	0	0	0	0	0	0	0	0	0	0	0	0	0	0	0
2	4	5	0	0	0	0	0	0	0	0	0	0	0	0	0	0	0	0	0	0	0	0	0	0	0	0
2	4	6	0	0	0	0	0	0	0	0	0	0	0	0	0	0	0	0	0	0	0	0	0	0	0	0
2	4	7	10.066	8.914	11.362	10.22	9.741	10.032	9.735	10.22	10.83	10.694	10.151	7.937	9.137	11.439	9.429	10.586	10.486	10.826	10.054	10.967	11.687	9.809	8.574	9.812
2	4	8	220.619	216.676	241.161	212.066	207.881	356.721	214.589	322.129	307.998	212.938	216.631	346.192	303.487	215.412	231.324	297.707	280.906	218.583	208.605	280.488	283.813	207.458	196.896	211.211
2	4	9	333.414	346.135	377.152	343.206	340.979	397.477	330.415	383.029	392.033	353.895	334.97	367.232	374.433	368.337	357.04	384.253	382.141	348.575	348.202	385.871	393.851	343.285	332.188	337.23
2	4	10	450.292	521.672	570.574	489.764	507.039	719.144	480.712	616.321	666.447	517.15	471.037	624.032	651.412	554.746	567.443	614.926	652.365	513.289	539.588	621.115	629.492	511.927	498.611	496.917
2	4	11	652.196	864.096	950.572	745.984	867.325	1547.5	814.25	1067.13	1336.7	831.447	714.469	1165.62	1348.37	950.482	1054.35	1090.18	1344.3	874.656	1009.82	1144.14	1146.12	876.323	855.18	847.28
2	4	12	904.023	979.1	1066.93	933.382	1049.27	1504.75	1043.2	1056.19	1359.99	1004.39	937.266	1096.9	1356.09	1108.08	1156.14	1120.15	1396.74	1083.26	1183.38	1203.71	1211.27	1052.1	1011.78	1049.55
2	4	13	733.583	713.559	773.9	718.34	799.049	1014.69	819.882	705.154	940.855	760.507	740.53	708.468	933.176	825.848	834.589	769.861	983.726	836.247	891.613	844.385	851.454	797.687	760.149	810.039
2	4	14	542.181	486.466	525.945	510.095	568.09	659.233	597.625	441.785	622.639	535.191	537.45	430.742	616.16	576.727	570.606	498.977	664.196	601.235	633.152	561.49	566.75	565.067	534.232	582.181
2	4	15	590.917	502.868	541.868	543.148	599.05	628.009	639.546	426.799	611.069	564.311	578.727	398.995	600.7	601.515	581.965	492.133	660.752	638.009	661.527	561.571	568.271	594.579	559.741	617.835
2	4	16	157.184	120.345	130.375	136.931	154.261	144.011	170.735	112.768	143.861	141.808	150.815	105.066	140.908	151.385	142.759	112.342	162.29	167.529	173.016	131.904	133.874	152.294	141.085	161.719
2	4	17	0	0	0	0	0	0	0	0	0	0	0	0	0	0	0	0	0	0	0	0	0	0	0	0
2	4	18	0	0	0	0	0	0	0	0	0	0	0	0	0	0	0	0	0	0	0	0	0	0	0	0
2	4	19	0	0	0	0	0	0	0	0	0	0	0	0	0	0	0	0	0	0	0	0	0	0	0	0
2	4	20	0	0	0	0	0	0	0	0	0	0	0	0	0	0	0	0	0	0	0	0	0	0	0	0
2	4	21	0	0	0	0	0	0	0	0	0	0	0	0	0	0	0	0	0	0	0	0	0	0	0	0
2	4	22	0	0	0	0	0	0	0	0	0	0	0	0	0	0	0	0	0	0	0	0	0	0	0	0
2	4	23	0	0	0	0	0	0	0	0	0	0	0	0	0	0	0	0	0	0	0	0	0	0	0	0
2	5	0	0	0	0	0	0	0	0	0	0	0	0	0	0	0	0	0	0	0	0	0	0	0	0	0
2	5	1	0	0	0	0	0	0	0	0	0	0	0	0	0	0	0	0	0	0	0	0	0	0	0	0
2	5	2	0	0	0	0	0	0	0	0	0	0	0	0	0	0	0	0	0	0	0	0	0	0	0	0
2	5	3	0	0	0	0	0	0	0	0	0	0	0	0	0	0	0	0	0	0	0	0	0	0	0	0
2	5	4	0	0	0	0	0	0	0	0	0	0	0	0	0	0	0	0	0	0	0	0	0	0	0	0
2	5	5	0	0	0	0	0	0	0	0	0	0	0	0	0	0	0	0	0	0	0	0	0	0	0	0
2	5	6	0	0	0	0	0	0	0	0	0	0	0	0	0	0	0	0	0	0	0	0	0	0	0	0
2	5	7	23.197	19.583	22.75	22.364	21.767	22.599	22.493	22.536	22.536	22.781	22.847	20.486	20.446	23.561	20.187	22.28	21.591	23.583	22.162	22.31	23.237	21.757	19.863	22.178
2	5	8	235.576	188.203	212.167	196.418	191.027	399.74	219.032	343.727	317.608	188.845	217.357	394.688	320.153	182.031	207.008	301.707	277.45	210.511	188.084	272.388	273.578	187.571	172.041	203.385
2	5	9	323.596	447.387	506.444	297.921	329.144	1055.89	265.096	802.629	839.555	347.478	261.259	935.322	857.449	419.992	544.646	731.845	770.647	305.825	386.023	692.573	690.613	342.702	354.799	295.786
2	5	10	471.348	747.639	828.885	595.79	676.423	1412.65	588.251	1044.56	1197.02	673.422	536.711	1157.15	1207.43	778.44	896.506	1018.21	1163.74	661.063	783.718	1024.47	1026.34	690.422	686.946	640.187
2	5	11	720.025	838.044	915.89	778.977	847.328	1265.09	815.185	973.487	1143.59	835.772	758.89	1009.92	1133.57	915.526	957.786	991.911	1144.66	862.895	936.729	1028.68	1037.47	853.521	828.103	835.875
2	5	12	722.999	752.472	818.02	740.292	790.9	1011.56	786.662	799.072	950.735	779.268	740.418	795.96	932.444	836.241	840.79	835.192	964.507	816.704	857.458	879.252	889.989	793.121	762.699	791.09
2	5	13	674.254	653.858	708.997	661.352	726.549	904.793	744.234	650.268	845.169	696.905	679.785	648.046	835.205	752.154	754.515	703.883	879.913	759.858	803.517	765.885	773.323	725.516	691.695	735.973
2	5	14	558.854	531.169	574.945	550.636	569.231	607.027	578.946	521.423	604.293	567.296	559.301	489.498	581.902	593.381	569.754	553.294	616.725	593.533	598.601	584.489	595.081	569.115	543.764	574.714
2	5	15	274.598	261.057	283.358	272.455	274.474	277.709	277.395	260.019	283.765	278.612	274.65	239.198	269.627	288.206	271.811	271.492	285.725	285.79	282.553	281.924	288.192	274.712	262.548	276.363
2	5	16	147.704	135.444	147.639	143.777	146.379	143.71	150.069	132.537	147.784	147.152	146.7	120.847	140.145	152.698	142.851	138.306	150.973	153.705	152.147	146.268	149.688	146.229	138.777	148.317
2	5	17	15.329	12.37	15.039	14.385	14.698	13.967	15.587	14.8	14.839	14.976	15.028	12.445	13.13	16.014	13.684	14.326	15.382	16.345	15.824	14.615	15.379	14.651	12.991	15.162
2	5	18	0	0	0	0	0	0	0	0	0	0	0	0	0	0	0	0	0	0	0	0	0	0	0	0
2	5	19	0	0	0	0	0	0	0	0	0	0	0	0	0	0	0	0	0	0	0	0	0	0	0	0
2	5	20	0	0	0	0	0	0	0	0	0	0	0	0	0	0	0	0	0	0	0	0	0	0	0	0
2	5	21	0	0	0	0	0	0	0	0	0	0	0	0	0	0	0	0	0	0	0	0	0	0	0	0
2	5	22	0	0	0	0	0	0	0	0	0	0	0	0	0	0	0	0	0	0	0	0	0	0	0	0
2	5	23	0	0	0	0	0	0	0	0	0	0	0	0	0	0	0	0	0	0	0	0	0	0	0	0
2	6	0	0	0	0	0	0	0	0	0	0	0	0	0	0	0	0	0	0	0	0	0	0	0	0	0
2	6	1	0	0	0	0	0	0	0	0	0	0	0	0	0	0	0	0	0	0	0	0	0	0	0	0
2	6	2	0	0	0	0	0	0	0	0	0	0	0	0	0	0	0	0	0	0	0	0	0	0	0	0
2	6	3	0	0	0	0	0	0	0	0	0	0	0	0	0	0	0	0	0	0	0	0	0	0	0	0
2	6	4	0	0	0	0	0	0	0	0	0	0	0	0	0	0	0	0	0	0	0	0	0	0	0	0
2	6	5	0	0	0	0	0	0	0	0	0	0	0	0	0	0	0	0	0	0	0	0	0	0	0	0
2	6	6	0	0	0	0	0	0	0	0	0	0	0	0	0	0	0	0	0	0	0	0	0	0	0	0
2	6	7	7.027	5.526	7.689	6.888	6.43	6.656	6.609	6.991	7.077	7.262	6.97	5.299	5.563	7.846	5.763	7.18	6.411	7.478	6.584	7.311	7.973	6.469	5.322	6.567
2	6	8	154.249	150.382	165.079	153.812	150.766	175.998	151.563	172.514	172.288	156.046	154.035	166.287	163.918	159.599	154.087	170.933	165.562	156.953	151.56	169.688	173.488	151.043	144.213	151.466
2	6	9	210.754	208.524	227.218	213.578	210.188	220.316	207.887	220.38	224.977	218.123	211.437	204.639	212.4	224.674	212.206	223.778	220.796	216.947	212.421	226.257	231.7	211.072	202.874	209.625
2	6	10	555.028	581.691	632.221	578.912	580.386	674.733	566.347	634.698	663.215	597.375	567.629	609.848	635.93	622.896	605.355	641.091	651.613	594.566	596.93	648.594	661.168	583.68	564.279	575.716
2	6	11	698.835	715.965	776.909	719.29	725.794	826.626	715.273	764.535	814.759	741.601	710.993	731.565	782.201	773.345	749.494	779.284	807.239	746.437	749.992	795.091	810.181	728.894	702.968	722.96
2	6	12	717.857	716.594	776.578	728.853	736.457	809.979	732.703	747.406	805.426	749.444	725.876	708.453	772.105	779.617	750.218	768.078	803.177	760.429	761.148	788.729	804.03	738.629	710.513	736.527
2	6	13	775.745	758.886	821.615	777.658	793.877	864.909	797.435	773.307	858.825	800.323	781.004	731.516	825.614	834.588	803.197	804.481	865.159	823.016	827.216	835.602	851.14	795.127	762.844	797.209
2	6	14	631.037	602.638	652.057	624.757	639.026	673.691	647.466	598.822	674.787	641.638	631.874	560.459	647.649	667.98	638.531	629.187	684.442	665.089	666.422	658.493	671.087	639.261	611.627	644.089
2	6	15	250.862	241.259	262.108	250.996	250.211	252.169	251.219	244.136	259.103	256.194	251.485	224.304	245.183	264.104	248.277	252.524	258.608	259.857	255.333	259.648	265.718	250.672	239.962	251.223
2	6	16	209.599	183.731	199.241	198.202	207.158	200.455	216.866	171.161	204.466	203.297	206.245	156.629	195.932	212.236	199.413	181.946	214.407	219.196	219.666	198.5	202.523	206.284	194.888	211.805
2	6	17	10.087	8.935	11.385	10.242	9.761	10.054	9.755	10.244	10.852	10.716	10.172	7.96	9.158	11.461	9.449	10.61	10.507	10.847	10.074	10.989	11.71	9.83	8.594	9.832
2	6	18	0	0	0	0	0	0	0	0	0	0	0	0	0	0	0	0	0	0	0	0	0	0	0	0
2	6	19	0	0	0	0	0	0	0	0	0	0	0	0	0	0	0	0	0	0	0	0	0	0	0	0
2	6	20	0	0	0	0	0	0	0	0	0	0	0	0	0	0	0	0	0	0	0	0	0	0	0	0
2	6	21	0	0	0	0	0	0	0	0	0	0	0	0	0	0	0	0	0	0	0	0	0	0	0	0
2	6	22	0	0	0	0	0	0	0	0	0	0	0	0	0	0	0	0	0	0	0	0	0	0	0	0
2	6	23	0	0	0	0	0	0	0	0	0	0	0	0	0	0	0	0	0	0	0	0	0	0	0	0
2	7	0	0	0	0	0	0	0	0	0	0	0	0	0	0	0	0	0	0	0	0	0	0	0	0	0
2	7	1	0	0	0	0	0	0	0	0	0	0	0	0	0	0	0	0	0	0	0	0	0	0	0	0
2	7	2	0	0	0	0	0	0	0	0	0	0	0	0	0	0	0	0	0	0	0	0	0	0	0	0
2	7	3	0	0	0	0	0	0	0	0	0	0	0	0	0	0	0	0	0	0	0	0	0	0	0	0
2	7	4	0	0	0	0	0	0	0	0	0	0	0	0	0	0	0	0	0	0	0	0	0	0	0	0
2	7	5	0	0	0	0	0	0	0	0	0	0	0	0	0	0	0	0	0	0	0	0	0	0	0	0
2	7	6	0	0	0	0	0	0	0	0	0	0	0	0	0	0	0	0	0	0	0	0	0	0	0	0
2	7	7	26.492	25.621	29.445	27.115	26.291	26.338	25.993	27.115	27.992	27.941	26.779	23.353	25.245	29.131	26.12	28.063	27.286	27.8	26.591	28.708	29.878	26.442	24.661	26.266
2	7	8	200.657	205.04	225.265	203.112	199.432	255.262	198.376	246.559	243.942	206.798	201.785	243.144	233.899	212.795	211.639	241.085	232.287	206.443	200.969	236.983	241.711	200.08	191.882	199.442
2	7	9	407.648	435.608	474.94	424.769	423.925	521.803	406.443	494.262	506.039	440.218	410.733	481.091	485.9	460.744	452.471	492.534	491.512	431.291	435.278	492.722	502.152	427.38	414.918	417.421
2	7	10	582.575	612.608	665.837	608.597	611.072	717.112	595.976	670.958	702.096	628.483	596.453	646.694	674.12	655.976	638.802	676.959	689.99	625.827	629.567	684.757	697.797	614.579	594.277	606.024
2	7	11	696.374	710.949	771.341	715.564	721.527	819.181	711.932	758.826	807.552	737.249	707.847	725.755	775.21	768.24	743.639	772.985	800.365	742.42	745.255	788.432	803.463	724.496	698.511	719.066
2	7	12	733.58	731.761	792.987	744.185	753.246	832.961	750.047	763.975	825.779	765.528	741.647	725.7	792.526	796.929	767.75	785.067	824.305	778.019	779.892	806.72	822.144	755.381	726.49	753.582
2	7	13	718.626	702.146	760.218	720.712	732.472	790.848	735.318	716.985	788.25	740.556	723.143	676.325	756.354	770.564	739.312	743.766	792.387	759.21	760.405	770.243	785.012	733.705	703.996	735.345
2	7	14	596.375	570.222	617.087	591.227	602.938	633.314	610.231	568.373	635.669	606.726	597.263	531.289	609.363	630.865	602.144	595.739	643.54	627.271	627.255	621.982	634.105	603.262	577.328	607.424
2	7	15	420.321	391.42	423.626	410.889	421.115	428.636	430.478	378.4	433.585	421.189	418.584	349.55	415.177	437.854	415.335	402.185	443.049	440.226	439.648	424.53	433	420.754	401.241	426.083
2	7	16	170.157	154.408	167.981	164.497	168.467	164.685	173.579	149.025	169.042	168.391	168.613	136.118	160.756	174.909	163.842	156.492	173.744	177.167	175.872	166.601	170.349	168.163	159.484	171.062
2	7	17	13.059	11.801	14.475	13.227	12.703	13.023	12.696	13.229	13.893	13.745	13.152	10.736	12.045	14.559	12.362	13.629	13.518	13.888	13.045	14.043	14.83	12.778	11.428	12.781
2	7	18	0	0	0	0	0	0	0	0	0	0	0	0	0	0	0	0	0	0	0	0	0	0	0	0
2	7	19	0	0	0	0	0	0	0	0	0	0	0	0	0	0	0	0	0	0	0	0	0	0	0	0
2	7	20	0	0	0	0	0	0	0	0	0	0	0	0	0	0	0	0	0	0	0	0	0	0	0	0
2	7	21	0	0	0	0	0	0	0	0	0	0	0	0	0	0	0	0	0	0	0	0	0	0	0	0
2	7	22	0	0	0	0	0	0	0	0	0	0	0	0	0	0	0	0	0	0	0	0	0	0	0	0
2	7	23	0	0	0	0	0	0	0	0	0	0	0	0	0	0	0	0	0	0	0	0	0	0	0	0
2	8	0	0	0	0	0	0	0	0	0	0	0	0	0	0	0	0	0	0	0	0	0	0	0	0	0
2	8	1	0	0	0	0	0	0	0	0	0	0	0	0	0	0	0	0	0	0	0	0	0	0	0	0
2	8	2	0	0	0	0	0	0	0	0	0	0	0	0	0	0	0	0	0	0	0	0	0	0	0	0
2	8	3	0	0	0	0	0	0	0	0	0	0	0	0	0	0	0	0	0	0	0	0	0	0	0	0
2	8	4	0	0	0	0	0	0	0	0	0	0	0	0	0	0	0	0	0	0	0	0	0	0	0	0
2	8	5	0	0	0	0	0	0	0	0	0	0	0	0	0	0	0	0	0	0	0	0	0	0	0	0
2	8	6	0	0	0	0	0	0	0	0	0	0	0	0	0	0	0	0	0	0	0	0	0	0	0	0
2	8	7	30.558	29.605	33.748	31.229	30.337	30.393	30.017	31.229	32.179	32.122	30.867	27.157	29.205	33.411	30.148	32.252	31.417	31.972	30.663	32.951	34.217	30.5	28.57	30.311
2	8	8	184.083	185.276	203.19	185.949	182.504	219.077	181.799	214.414	213.629	189.24	184.939	207.64	203.692	194.787	190.145	211.905	205.057	189.101	183.815	209.939	214.467	183.064	175.418	182.63
2	8	9	254.91	254.516	276.958	259.974	256.166	269.501	252.612	269.196	274.696	265.708	256.67	250.585	259.694	273.773	259.067	273.115	269.641	264	259.077	276.02	282.528	257.289	247.568	255.24
2	8	10	627.238	664.083	721.883	657.309	660.775	783.041	642.975	730.015	764.848	679.599	643.183	705.372	734.973	710.259	693.603	736.279	751.073	676.023	681.486	744.566	758.518	664.764	643.26	654.691
2	8	11	770.853	792.268	859.655	794.381	802.962	922.114	790.817	848.018	906.083	819.725	784.92	813.606	870.925	855.755	831.192	864.199	897.965	825.497	831.097	882.005	898.423	806.452	777.99	799.615
2	8	12	523.829	517.726	561.143	530.964	529.273	557.232	526.531	537.82	564.243	543.087	528.212	502.747	536.796	560.833	533.157	550.444	559.668	546.681	540.259	561.636	573.757	530.874	510.469	529.29
2	8	13	769.28	752.508	814.659	771.749	785.375	849.86	788.281	767.619	846.564	793.425	774.4	724.535	812.69	826.145	793.497	797.185	851.435	813.936	816.101	826.353	842.041	786.703	754.927	788.406
2	8	14	619.29	592.696	641.345	614.366	626.038	656.57	633.248	591.007	659.694	630.364	620.344	552.173	632.16	655.23	625.248	619.197	667.471	651.118	650.769	646.093	658.732	626.421	599.617	630.544
2	8	15	245.563	236.978	257.518	246.307	244.79	246.34	245.284	240.883	253.582	251.277	246.346	221.207	239.659	258.778	243.043	248.476	252.438	254.026	249.142	254.773	260.813	245.313	234.948	245.57
2	8	16	199.06	177.979	193.226	190.594	196.901	191.367	204.292	169.117	195.971	195.226	196.641	154.787	187.031	203.158	190.602	178.588	203.194	207.57	206.9	191.96	196.068	196.334	185.951	200.534
2	8	17	10.32	9.16	11.627	10.476	9.992	10.287	9.986	10.477	11.09	10.954	10.406	8.177	9.385	11.704	9.678	10.846	10.744	11.086	10.308	11.229	11.954	10.061	8.816	10.064
2	8	18	0	0	0	0	0	0	0	0	0	0	0	0	0	0	0	0	0	0	0	0	0	0	0	0
2	8	19	0	0	0	0	0	0	0	0	0	0	0	0	0	0	0	0	0	0	0	0	0	0	0	0
2	8	20	0	0	0	0	0	0	0	0	0	0	0	0	0	0	0	0	0	0	0	0	0	0	0	0
2	8	21	0	0	0	0	0	0	0	0	0	0	0	0	0	0	0	0	0	0	0	0	0	0	0	0
2	8	22	0	0	0	0	0	0	0	0	0	0	0	0	0	0	0	0	0	0	0	0	0	0	0	0
2	8	23	0	0	0	0	0	0	0	0	0	0	0	0	0	0	0	0	0	0	0	0	0	0	0	0
2	9	0	0	0	0	0	0	0	0	0	0	0	0	0	0	0	0	0	0	0	0	0	0	0	0	0
2	9	1	0	0	0	0	0	0	0	0	0	0	0	0	0	0	0	0	0	0	0	0	0	0	0	0
2	9	2	0	0	0	0	0	0	0	0	0	0	0	0	0	0	0	0	0	0	0	0	0	0	0	0
2	9	3	0	0	0	0	0	0	0	0	0	0	0	0	0	0	0	0	0	0	0	0	0	0	0	0
2	9	4	0	0	0	0	0	0	0	0	0	0	0	0	0	0	0	0	0	0	0	0	0	0	0	0
2	9	5	0	0	0	0	0	0	0	0	0	0	0	0	0	0	0	0	0	0	0	0	0	0	0	0
2	9	6	0	0	0	0	0	0	0	0	0	0	0	0	0	0	0	0	0	0	0	0	0	0	0	0
2	9	7	10.427	8.867	11.298	10.33	9.823	10.057	9.983	10.482	10.606	10.765	10.391	8.518	8.896	11.436	9.149	10.731	9.887	10.978	10.005	10.898	11.643	9.873	8.601	9.959
2	9	8	280.904	221.398	250.415	222.675	216.561	491.989	257.996	424.655	386.453	210.613	253.9	491.822	390.664	207.814	244.248	368.821	333.204	242.792	212.06	329.05	330.043	211.279	191.25	234.68
2	9	9	327.951	544.205	618.428	333.23	378.042	1347.21	279.953	1020.67	1060.72	402.569	271.689	1199.37	1086.78	499.972	671.47	922.402	968.314	340.424	454.462	866.657	862.802	397.044	417.478	329.328
2	9	10	534.192	825.987	914.033	669.662	751.052	1506.96	657.457	1135.75	1288.38	751.101	605.77	1246.28	1295.32	860.344	977.842	1107.94	1251.97	735.978	860.54	1113.35	1116.78	765.885	760.762	712.82
2	9	11	716.797	914.553	1003.84	807.692	919.185	1552.82	868.608	1110.94	1360.29	889.551	776.875	1194.29	1364.73	1003.2	1092.78	1132.16	1365.4	929.376	1052.66	1182.47	1186.96	927.933	904.13	900.336
2	9	12	729.41	762.428	829.223	745.899	809.677	1076.5	807.384	816.542	995.876	789.682	748.451	825.712	983.062	854.195	868.259	854.918	1015.55	837.046	889.684	905.461	914.522	811.614	779.831	810.813
2	9	13	713.326	696.566	755.031	706.232	757.286	901.884	769.754	695.919	860.486	738.783	719.586	680.236	842.438	788.631	780.685	745.209	886.335	789.282	821.215	799.112	809.338	757.09	723.562	764.502
2	9	14	699.211	628.508	678.905	659.356	729.755	837.773	766.317	572.268	795.028	690.318	693.171	556.041	785.322	741.543	731.534	643.879	845.803	771.483	809.259	721.194	728.342	726.057	687.089	747.245
2	9	15	179.944	173.849	189.407	180.773	179.345	180.252	179.486	177.294	185.981	184.495	180.621	162.267	175.332	190.073	178.103	182.675	184.836	186.219	182.331	187.188	191.79	179.772	172.004	179.836
2	9	16	287.185	221.579	238.48	251.553	281.148	261.34	309.828	187.763	261.552	259.693	275.895	174.942	256.467	275.869	260.483	203.101	293.391	304.103	312.998	240.833	244.097	277.712	258.343	294.117
2	9	17	0.194	0	0.167	0	0	0	0.271	0	0	0.076	0.049	0	0	0.672	0	0	0.217	0.772	0.411	0	0.364	0	0	0.066
2	9	18	0	0	0	0	0	0	0	0	0	0	0	0	0	0	0	0	0	0	0	0	0	0	0	0
2	9	19	0	0	0	0	0	0	0	0	0	0	0	0	0	0	0	0	0	0	0	0	0	0	0	0
2	9	20	0	0	0	0	0	0	0	0	0	0	0	0	0	0	0	0	0	0	0	0	0	0	0	0
2	9	21	0	0	0	0	0	0	0	0	0	0	0	0	0	0	0	0	0	0	0	0	0	0	0	0
2	9	22	0	0	0	0	0	0	0	0	0	0	0	0	0	0	0	0	0	0	0	0	0	0	0	0
2	9	23	0	0	0	0	0	0	0	0	0	0	0	0	0	0	0	0	0	0	0	0	0	0	0	0
2	10	0	0	0	0	0	0	0	0	0	0	0	0	0	0	0	0	0	0	0	0	0	0	0	0	0
2	10	1	0	0	0	0	0	0	0	0	0	0	0	0	0	0	0	0	0	0	0	0	0	0	0	0
2	10	2	0	0	0	0	0	0	0	0	0	0	0	0	0	0	0	0	0	0	0	0	0	0	0	0
2	10	3	0	0	0	0	0	0	0	0	0	0	0	0	0	0	0	0	0	0	0	0	0	0	0	0
2	10	4	0	0	0	0	0	0	0	0	0	0	0	0	0	0	0	0	0	0	0	0	0	0	0	0
2	10	5	0	0	0	0	0	0	0	0	0	0	0	0	0	0	0	0	0	0	0	0	0	0	0	0
2	10	6	0	0	0	0	0	0	0	0	0	0	0	0	0	0	0	0	0	0	0	0	0	0	0	0
2	10	7	27.42	19.137	22.019	24.148	23.727	25.578	26.181	25.311	22.996	24.092	25.978	25.578	21.257	24.391	19.483	23.315	20.738	26.361	24.077	22.08	22.945	23.482	21.068	24.871
2	10	8	171.805	160.078	176.952	161.749	158.419	226.201	166.007	212.316	205.535	161.598	167.146	218.365	199.397	165.302	167.006	201.452	191.326	167.843	158.609	193.741	197.01	157.76	148.852	162.023
2	10	9	225.733	238.605	261.383	230.975	230.637	300.581	222.009	279.844	286.675	239.753	224.58	275.904	276.178	252.117	250.151	276.632	277.123	234.953	237.798	275.538	280.584	232.646	225.77	227.08
2	10	10	464.661	480.152	521.795	481.556	480.542	542.44	470.55	518.569	538.828	495.465	473.38	493.828	514.749	514.828	496.704	524.732	529.512	493.118	491.945	530.945	541.793	483.059	466.433	477.361
2	10	11	542.436	548.815	595.501	555.839	556.541	611.913	549.698	580.942	611.254	570.935	550.103	549.822	583.833	592.478	568.953	592.146	604.639	573.083	570.855	602.953	615.28	558.767	538.372	554.888
2	10	12	726.411	724.64	785.23	737.41	744.632	817.213	740.887	755.761	813.264	758.014	734.401	715.998	779.388	788.214	758.055	776.389	810.809	768.883	769.141	796.965	812.483	746.819	718.387	744.724
2	10	13	859.626	836.003	906.318	841.514	936.888	1186.45	961.427	823.359	1101.36	891.158	867.864	827.119	1092.26	967.863	978.142	900.706	1151.79	980.427	1045.29	988.827	997.017	935.249	891.333	949.836
2	10	14	551.107	529.128	572.784	548.443	555.444	577.835	560.379	530.778	583.43	561.879	552.34	494.478	557.563	582.622	554.261	553.508	587.873	577.132	574.381	574.741	586.435	556.003	532.524	558.813
2	10	15	614.846	500.083	537.723	549.682	623.657	655.029	677.509	396.434	629.637	573.629	597.468	371.748	624.735	616.969	599.921	476.566	695.944	669.438	702.059	564.165	569.027	617.276	577.755	648.306
2	10	16	176.326	142.805	154.716	159.121	173.012	162.965	187.036	131.15	164.647	163.865	170.936	121.894	159.59	172.933	162.449	136.698	179.83	185.832	189.07	155.097	157.809	171.432	160.151	179.461
2	10	17	3.911	1.766	3.632	3.106	3.518	2.346	4.254	3.362	3.227	3.58	3.658	1.675	2.001	4.377	2.743	2.975	3.784	4.714	4.411	3.25	3.804	3.473	2.292	3.887
2	10	18	0	0	0	0	0	0	0	0	0	0	0	0	0	0	0	0	0	0	0	0	0	0	0	0
2	10	19	0	0	0	0	0	0	0	0	0	0	0	0	0	0	0	0	0	0	0	0	0	0	0	0
2	10	20	0	0	0	0	0	0	0	0	0	0	0	0	0	0	0	0	0	0	0	0	0	0	0	0
2	10	21	0	0	0	0	0	0	0	0	0	0	0	0	0	0	0	0	0	0	0	0	0	0	0	0
2	10	22	0	0	0	0	0	0	0	0	0	0	0	0	0	0	0	0	0	0	0	0	0	0	0	0
2	10	23	0	0	0	0	0	0	0	0	0	0	0	0	0	0	0	0	0	0	0	0	0	0	0	0
2	11	0	0	0	0	0	0	0	0	0	0	0	0	0	0	0	0	0	0	0	0	0	0	0	0	0
2	11	1	0	0	0	0	0	0	0	0	0	0	0	0	0	0	0	0	0	0	0	0	0	0	0	0
2	11	2	0	0	0	0	0	0	0	0	0	0	0	0	0	0	0	0	0	0	0	0	0	0	0	0
2	11	3	0	0	0	0	0	0	0	0	0	0	0	0	0	0	0	0	0	0	0	0	0	0	0	0
2	11	4	0	0	0	0	0	0	0	0	0	0	0	0	0	0	0	0	0	0	0	0	0	0	0	0
2	11	5	0	0	0	0	0	0	0	0	0	0	0	0	0	0	0	0	0	0	0	0	0	0	0	0
2	11	6	0	0	0	0	0	0	0	0	0	0	0	0	0	0	0	0	0	0	0	0	0	0	0	0
2	11	7	16.648	14.99	17.911	16.636	16.029	16.272	16.147	16.82	17.048	17.179	16.651	14.36	14.982	18.007	15.344	17.19	16.241	17.374	16.255	17.437	18.332	16.098	14.6	16.16
2	11	8	183.28	177.707	196.04	176.713	173.337	242.612	178.551	229.656	223.427	177.702	180.243	233.599	216.128	183.377	184.902	219.499	209.391	182.222	174.129	212.294	216.027	173.045	164.192	175.961
2	11	9	298.77	305.772	333.041	306.672	303.407	341.157	296.437	333.475	340.465	314.97	300.885	316.46	323.953	326.468	313.74	335.69	332.424	311.216	308.436	337.65	344.986	305.177	294.694	301.013
2	11	10	440.272	449.558	488.322	453.968	451.46	497.139	443.591	481.127	497.826	465.914	447.297	454.988	474.31	482.647	462.81	487.543	489.519	463.989	460.509	493.446	503.907	453.615	437.545	449.12
2	11	11	635.136	646.695	701.638	652.365	655.5	732.848	646.616	687.512	727.504	671.252	645.162	654.123	696.569	698.141	673.413	700.68	720.073	674.49	674.602	714.034	728.114	658.221	634.559	653.205
2	11	12	389.574	385.105	417.87	395.156	393.412	412.247	391.156	399.954	418.698	404.187	392.918	372.899	397.632	417.342	396.058	409.461	414.908	406.46	401.132	417.653	426.886	394.645	379.303	393.347
2	11	13	738	721.885	781.549	740.697	752.514	810.863	754.947	736.588	809.404	761.114	742.892	694.244	776.305	791.887	759.69	764.409	813.309	779.762	780.745	791.591	806.814	753.838	723.443	755.272
2	11	14	586.309	562.326	608.588	582.884	591.493	616.694	597.243	562.866	621.799	597.435	587.523	524.811	594.759	619.952	590.366	587.884	627.403	614.762	612.67	611.416	623.69	592.01	566.924	595.296
2	11	15	213.759	207.205	225.425	215.152	212.935	213.886	212.772	211.982	220.792	219.389	214.661	194.363	208.195	225.704	211.588	217.883	218.993	220.806	215.97	222.62	228.048	213.481	204.511	213.366
2	11	16	209.297	188.561	204.665	201.372	206.999	201.287	213.995	179.16	206.502	206.087	207.055	164.004	196.812	214.091	200.762	189.909	213.128	217.834	216.61	203.042	207.448	206.51	195.846	210.484
2	11	17	18.769	18.061	21.283	19.307	18.61	18.636	18.349	19.309	20.044	20.005	19.017	16.132	17.726	21.009	18.474	20.116	19.444	19.876	18.856	20.66	21.646	18.739	17.242	18.585
2	11	18	0	0	0	0	0	0	0	0	0	0	0	0	0	0	0	0	0	0	0	0	0	0	0	0
2	11	19	0	0	0	0	0	0	0	0	0	0	0	0	0	0	0	0	0	0	0	0	0	0	0	0
2	11	20	0	0	0	0	0	0	0	0	0	0	0	0	0	0	0	0	0	0	0	0	0	0	0	0
2	11	21	0	0	0	0	0	0	0	0	0	0	0	0	0	0	0	0	0	0	0	0	0	0	0	0
2	11	22	0	0	0	0	0	0	0	0	0	0	0	0	0	0	0	0	0	0	0	0	0	0	0	0
2	11	23	0	0	0	0	0	0	0	0	0	0	0	0	0	0	0	0	0	0	0	0	0	0	0	0
2	12	0	0	0	0	0	0	0	0	0	0	0	0	0	0	0	0	0	0	0	0	0	0	0	0	0
2	12	1	0	0	0	0	0	0	0	0	0	0	0	0	0	0	0	0	0	0	0	0	0	0	0	0
2	12	2	0	0	0	0	0	0	0	0	0	0	0	0	0	0	0	0	0	0	0	0	0	0	0	0
2	12	3	0	0	0	0	0	0	0	0	0	0	0	0	0	0	0	0	0	0	0	0	0	0	0	0
2	12	4	0	0	0	0	0	0	0	0	0	0	0	0	0	0	0	0	0	0	0	0	0	0	0	0
2	12	5	0	0	0	0	0	0	0	0	0	0	0	0	0	0	0	0	0	0	0	0	0	0	0	0
2	12	6	0	0	0	0	0	0	0	0	0	0	0	0	0	0	0	0	0	0	0	0	0	0	0	0
2	12	7	46.926	45.635	51.056	47.78	46.617	53.589	46.218	54.18	52.689	48.944	47.319	51.425	49.214	50.63	46.356	53.208	49.697	48.767	47.055	52.284	53.828	46.828	44.296	46.591
2	12	8	243.188	252.666	277.473	245.569	241.189	320.424	240.313	309.248	303.821	249.811	244.28	307.45	292.033	260.32	260.886	300.589	287.912	249.685	242.981	294.02	299.631	241.907	232.068	241.362
2	12	9	272.039	273.763	297.906	278.396	274.561	293.43	270.104	291.691	297.571	284.851	274.401	272.838	281.781	293.879	279.136	295.334	291.7	282.601	277.981	298.093	304.976	275.861	265.696	273.272
2	12	10	486.915	502.042	545.408	504.237	502.778	564.538	492.657	541.212	561.649	518.486	495.872	514.757	536.322	538.323	518.72	547.692	551.979	516.053	514.241	554.119	565.502	505.358	487.908	499.596
2	12	11	838.2	1142.46	1257.14	974.245	1142.69	2081.58	1066.23	1428.13	1790.78	1092.4	928.005	1568.46	1809.44	1255.53	1403.06	1454.97	1799.72	1149.42	1337.67	1525.51	1526.82	1155.31	1129.15	1113.7
2	12	12	1070.28	1206.91	1318.21	1115.36	1319.83	2077.54	1311.87	1324.23	1823.51	1227.95	1124.96	1428.19	1841.6	1391.65	1500.51	1421.88	1890.81	1362.6	1542.16	1555.49	1557.07	1323.16	1272.15	1320.42
2	12	13	1466.72	1429.07	1550.91	1404.1	1709.14	2429.41	1784.06	1345.32	2154.78	1535.88	1488.1	1440.4	2185.89	1738.76	1839.03	1563.07	2315.2	1801.65	2020.46	1813.18	1811.29	1701.41	1613.12	1746.21
2	12	14	738.561	659.252	711.895	692.272	774.629	894.568	816.617	588.723	845.655	726.997	731.523	573.965	837.728	784.422	776.9	671.95	904.996	820.326	865.194	761.031	767.724	770.215	727.969	794.602
2	12	15	562.266	475.569	512.325	515.426	569.027	589.41	608.201	398.356	576.092	535.411	550.198	370.344	565.828	570.631	551.053	462.181	624.136	606.438	628.026	529.935	536.305	564.647	531.231	587.226
2	12	16	282.072	218.244	234.931	247.645	275.853	254.838	303.493	184.257	256.039	255.461	271.141	172.305	250.636	271.013	255.476	200.467	286.643	298.182	306.262	236.652	239.974	272.547	253.641	288.376
2	12	17	36.354	25.684	29.161	30.779	34.28	28.232	38.837	30.399	29.815	31.822	34.409	27.847	27.98	33.996	30.22	27.288	34.025	38.201	38.519	28.382	29.327	33.762	30.394	36.349
2	12	18	0	0	0	0	0	0	0	0	0	0	0	0	0	0	0	0	0	0	0	0	0	0	0	0
2	12	19	0	0	0	0	0	0	0	0	0	0	0	0	0	0	0	0	0	0	0	0	0	0	0	0
2	12	20	0	0	0	0	0	0	0	0	0	0	0	0	0	0	0	0	0	0	0	0	0	0	0	0
2	12	21	0	0	0	0	0	0	0	0	0	0	0	0	0	0	0	0	0	0	0	0	0	0	0	0
2	12	22	0	0	0	0	0	0	0	0	0	0	0	0	0	0	0	0	0	0	0	0	0	0	0	0
2	12	23	0	0	0	0	0	0	0	0	0	0	0	0	0	0	0	0	0	0	0	0	0	0	0	0
2	13	0	0	0	0	0	0	0	0	0	0	0	0	0	0	0	0	0	0	0	0	0	0	0	0	0
2	13	1	0	0	0	0	0	0	0	0	0	0	0	0	0	0	0	0	0	0	0	0	0	0	0	0
2	13	2	0	0	0	0	0	0	0	0	0	0	0	0	0	0	0	0	0	0	0	0	0	0	0	0
2	13	3	0	0	0	0	0	0	0	0	0	0	0	0	0	0	0	0	0	0	0	0	0	0	0	0
2	13	4	0	0	0	0	0	0	0	0	0	0	0	0	0	0	0	0	0	0	0	0	0	0	0	0
2	13	5	0	0	0	0	0	0	0	0	0	0	0	0	0	0	0	0	0	0	0	0	0	0	0	0
2	13	6	0	0	0	0	0	0	0	0	0	0	0	0	0	0	0	0	0	0	0	0	0	0	0	0
2	13	7	48.604	32.675	36.226	41.731	41.461	47.62	46.523	47.137	40.607	41.188	45.583	50.601	38.757	41.155	33.152	41.713	35.628	45.842	42.049	38.054	39.091	40.888	37.103	43.755
2	13	8	203.566	186.799	207.006	185.09	181.241	282.979	194.792	263.064	250.763	183.116	195.026	276.55	244.94	189.541	195.962	245.575	229.975	194.047	180.81	232.89	236.296	179.798	168.455	187.425
2	13	9	364.226	381.646	415.753	377.888	375.045	439.6	363.507	424.227	433.054	389.533	368.551	407.438	413.786	405.367	393.532	424.852	421.529	383.239	382.665	426.01	434.733	377.628	365.636	370.835
2	13	10	612.786	642.072	697.606	639.235	640.378	743.139	624.806	700.816	730.894	659.368	626.685	673.253	700.74	687.171	667.571	707.391	717.859	655.913	658.129	715.228	729.089	644.014	622.71	635.193
2	13	11	760.673	864.251	943.048	815.769	874.054	1250.22	844.301	992.498	1143.95	868.248	796.605	1016.62	1128.62	941.936	972.02	1009.03	1142.58	891.567	954.081	1042.1	1052.71	879.971	852.907	863.677
2	13	12	1077.39	1162.09	1265.51	1110.3	1249.43	1791.6	1244.14	1257.28	1617.31	1194.4	1116.42	1307.96	1613.76	1317.38	1374.2	1330.4	1661.99	1290.65	1409.89	1428.88	1437.33	1252.47	1204.03	1250.65
2	13	13	983.642	957.307	1038.63	951.716	1111.58	1502.6	1151.42	919.421	1358.79	1025.3	995.744	954.242	1365.13	1138.86	1180.01	1039.14	1443.94	1168.04	1281.19	1176.16	1179.93	1107.95	1052.76	1131.76
2	13	14	922.286	803.138	866.239	847.561	978.479	1161.89	1044.78	686.429	1079.17	897.153	909.934	681.318	1079.78	980.021	982.335	810.75	1173.97	1041.94	1116.51	945.362	950.151	970.927	914.08	1009.48
2	13	15	354.382	283.985	305.914	314.377	359.266	375.863	392.107	220.26	361.085	328.583	343.638	205.569	358.49	354.435	344.268	268.433	401.512	386.806	406.398	321.619	324.336	355.334	331.654	374.294
2	13	16	493.296	321.673	342.147	393.327	477.41	415.969	556	223.385	409.445	409.495	461.016	217.559	412.78	444.663	421.623	256.412	499.468	529.188	559.487	351.413	352.8	467.201	426.702	512.331
2	13	17	38.184	32.908	37.164	36.183	37.16	34.294	38.942	35.985	36.298	37.246	37.542	32.158	33.507	39.062	35.247	35.287	37.663	39.953	39.229	36.261	37.518	37.04	34.294	38.048
2	13	18	0	0	0	0	0	0	0	0	0	0	0	0	0	0	0	0	0	0	0	0	0	0	0	0
2	13	19	0	0	0	0	0	0	0	0	0	0	0	0	0	0	0	0	0	0	0	0	0	0	0	0
2	13	20	0	0	0	0	0	0	0	0	0	0	0	0	0	0	0	0	0	0	0	0	0	0	0	0
2	13	21	0	0	0	0	0	0	0	0	0	0	0	0	0	0	0	0	0	0	0	0	0	0	0	0
2	13	22	0	0	0	0	0	0	0	0	0	0	0	0	0	0	0	0	0	0	0	0	0	0	0	0
2	13	23	0	0	0	0	0	0	0	0	0	0	0	0	0	0	0	0	0	0	0	0	0	0	0	0
2	14	0	0	0	0	0	0	0	0	0	0	0	0	0	0	0	0	0	0	0	0	0	0	0	0	0
2	14	1	0	0	0	0	0	0	0	0	0	0	0	0	0	0	0	0	0	0	0	0	0	0	0	0
2	14	2	0	0	0	0	0	0	0	0	0	0	0	0	0	0	0	0	0	0	0	0	0	0	0	0
2	14	3	0	0	0	0	0	0	0	0	0	0	0	0	0	0	0	0	0	0	0	0	0	0	0	0
2	14	4	0	0	0	0	0	0	0	0	0	0	0	0	0	0	0	0	0	0	0	0	0	0	0	0
2	14	5	0	0	0	0	0	0	0	0	0	0	0	0	0	0	0	0	0	0	0	0	0	0	0	0
2	14	6	0	0	0	0	0	0	0	0	0	0	0	0	0	0	0	0	0	0	0	0	0	0	0	0
2	14	7	53.354	51.938	57.861	54.284	53.013	60.446	52.58	61.248	59.587	55.556	53.782	58.142	55.759	57.397	52.726	60.218	56.34	55.364	53.494	59.224	60.921	53.244	50.476	52.986
2	14	8	203.9	203.885	223.199	204.446	200.664	236.491	200.935	233.118	232.187	207.649	204.147	224.555	221.068	215.152	208.565	230.946	223.304	208.3	201.945	229.154	234.165	201.128	192.76	201.242
2	14	9	297.745	301.637	328.21	305.405	301.484	327.41	295.991	323.805	330.268	312.81	300.614	304.399	313.303	323.134	308.117	327.149	323.35	309.941	305.594	329.778	337.217	303.009	292.132	299.776
2	14	10	612.93	744.455	814.919	683.86	713.873	1063.06	667.302	899.74	974.248	727.799	650.391	921.491	955.948	786.844	816.592	893.413	950.872	718.301	765.31	899.92	910.762	721.987	705.906	695.682
2	14	11	704.449	815.998	891.365	762.039	823.837	1207.8	792.542	945.051	1098.63	815.44	741.993	974.656	1086.3	889.973	925.897	961.242	1097.93	839.031	905.718	994.32	1003.58	829.834	805.023	812.737
2	14	12	1206.6	1347.6	1470.47	1254.74	1467.46	2234.1	1459.75	1471.75	1983.43	1374.3	1264.69	1571.35	1993.84	1546.85	1651.6	1574.45	2050.1	1515.3	1697.7	1713.08	1717.42	1471.08	1414.37	1468.5
2	14	13	1218.62	1181.34	1280.4	1181.97	1355.01	1775.34	1400.31	1143.41	1624.09	1264.26	1231.18	1172.36	1622.93	1391.07	1425.81	1276.43	1714.82	1422.03	1540.64	1427.62	1434.96	1351.12	1285.2	1378.05
2	14	14	820.948	730.622	788.663	767.831	861.325	993.595	909.117	647.545	939.057	806.784	812.688	631.746	930.744	871.175	863.251	742.822	1006.26	912.538	963.091	843.967	851.154	856.246	809.064	884.01
2	14	15	577.02	502.198	541.483	539.572	580.483	596.725	612.379	443.164	589.389	557.365	567.373	411.406	574.361	588.42	564.352	497.436	626.838	615.009	629.128	553.482	561.556	577.202	545.393	595.536
2	14	16	279.688	217.465	234.144	246.376	273.345	251.798	300.027	184.194	253.701	253.961	269.097	172.806	247.949	269.042	253.312	200.504	283.165	295.174	302.525	235.384	238.799	270.164	251.596	285.46
2	14	17	15.071	9.628	12.004	12.408	13.964	10.916	16.174	12.73	12.001	13.048	14.147	10.938	10.606	14.302	11.892	11.015	13.924	16.163	16.081	11.473	12.148	13.732	11.761	14.986
2	14	18	0	0	0	0	0	0	0	0	0	0	0	0	0	0	0	0	0	0	0	0	0	0	0	0
2	14	19	0	0	0	0	0	0	0	0	0	0	0	0	0	0	0	0	0	0	0	0	0	0	0	0
2	14	20	0	0	0	0	0	0	0	0	0	0	0	0	0	0	0	0	0	0	0	0	0	0	0	0
2	14	21	0	0	0	0	0	0	0	0	0	0	0	0	0	0	0	0	0	0	0	0	0	0	0	0
2	14	22	0	0	0	0	0	0	0	0	0	0	0	0	0	0	0	0	0	0	0	0	0	0	0	0
2	14	23	0	0	0	0	0	0	0	0	0	0	0	0	0	0	0	0	0	0	0	0	0	0	0	0
2	15	0	0	0	0	0	0	0	0	0	0	0	0	0	0	0	0	0	0	0	0	0	0	0	0	0
2	15	1	0	0	0	0	0	0	0	0	0	0	0	0	0	0	0	0	0	0	0	0	0	0	0	0
2	15	2	0	0	0	0	0	0	0	0	0	0	0	0	0	0	0	0	0	0	0	0	0	0	0	0
2	15	3	0	0	0	0	0	0	0	0	0	0	0	0	0	0	0	0	0	0	0	0	0	0	0	0
2	15	4	0	0	0	0	0	0	0	0	0	0	0	0	0	0	0	0	0	0	0	0	0	0	0	0
2	15	5	0	0	0	0	0	0	0	0	0	0	0	0	0	0	0	0	0	0	0	0	0	0	0	0
2	15	6	0	0	0	0	0	0	0	0	0	0	0	0	0	0	0	0	0	0	0	0	0	0	0	0
2	15	7	15.606	12.895	15.588	15.007	14.499	15.008	15.029	15.539	15.174	15.411	15.352	13.731	13.295	16.091	13.225	15.437	14.11	15.974	14.736	15.353	16.182	14.507	12.958	14.803
2	15	8	182.808	180.506	197.458	183.146	179.709	201.75	180.059	200.692	201.158	186.008	182.961	190.536	190.692	192.24	184.024	200.501	194.68	186.675	180.83	200.176	204.807	180.115	172.631	180.279
2	15	9	388.649	443.849	486.015	415.825	418.504	591.828	393.208	540.544	552.322	435.87	396.641	544.299	536.211	462.706	469.65	528.998	530.596	421.696	435.088	523.382	531.621	423.344	413.824	408.119
2	15	10	580.456	602.671	654.586	603.002	602.402	685.997	589.169	653.295	679.066	620.809	592.193	624.2	649.66	645.501	624.253	660.201	667.164	617.674	617.317	667.626	680.963	605.632	585.179	598.12
2	15	11	620.784	625.955	678.782	635.248	634.945	692.933	627.641	661.424	693.74	651.772	628.994	624.977	662.228	675.411	647.455	673.849	686.088	653.921	650.144	685.687	699.799	637.408	614.142	633.262
2	15	12	736.302	732.66	793.719	747.173	751.722	815.197	747.846	763.137	815.273	766.898	743.872	720.381	779.841	795.795	762.998	783.089	811.655	776.15	773.781	802.43	818.458	753.946	725.283	751.77
2	15	13	733.473	717.164	776.377	736.531	746.116	798.339	748.075	732.288	799.459	756.089	738.198	688.72	765.708	785.521	752.091	758.799	802.107	772.936	772.066	784.341	799.717	747.496	717.478	748.653
2	15	14	690.206	659.747	713.609	684.368	697.072	728.898	705.298	657.246	733.059	701.915	691.18	613.728	702.387	729.248	695.55	688.545	741.751	724.998	724.226	718.368	732.405	697.46	667.656	702.175
2	15	15	232.711	224.555	244.107	233.461	231.921	233.036	232.328	228.309	240.124	238.17	233.468	209.466	226.808	245.266	230.216	235.439	238.953	240.688	235.926	241.399	247.162	232.426	222.571	232.639
2	15	16	188.086	174.919	190.244	184.646	186.34	182.903	189.777	171.855	188.667	188.602	187.277	157.301	178.672	194.987	182.461	179.738	191.18	194.905	192.127	188.013	192.42	186.313	177.396	188.257
2	15	17	38.067	36.118	40.741	38.295	37.655	37.13	37.697	37.574	39.161	39.319	38.228	33.023	35.894	40.854	37.106	38.715	38.74	39.697	38.341	39.823	41.224	37.783	35.476	37.799
2	15	18	0	0	0	0	0	0	0	0	0	0	0	0	0	0	0	0	0	0	0	0	0	0	0	0
2	15	19	0	0	0	0	0	0	0	0	0	0	0	0	0	0	0	0	0	0	0	0	0	0	0	0
2	15	20	0	0	0	0	0	0	0	0	0	0	0	0	0	0	0	0	0	0	0	0	0	0	0	0
2	15	21	0	0	0	0	0	0	0	0	0	0	0	0	0	0	0	0	0	0	0	0	0	0	0	0
2	15	22	0	0	0	0	0	0	0	0	0	0	0	0	0	0	0	0	0	0	0	0	0	0	0	0
2	15	23	0	0	0	0	0	0	0	0	0	0	0	0	0	0	0	0	0	0	0	0	0	0	0	0
2	16	0	0	0	0	0	0	0	0	0	0	0	0	0	0	0	0	0	0	0	0	0	0	0	0	0
2	16	1	0	0	0	0	0	0	0	0	0	0	0	0	0	0	0	0	0	0	0	0	0	0	0	0
2	16	2	0	0	0	0	0	0	0	0	0	0	0	0	0	0	0	0	0	0	0	0	0	0	0	0
2	16	3	0	0	0	0	0	0	0	0	0	0	0	0	0	0	0	0	0	0	0	0	0	0	0	0
2	16	4	0	0	0	0	0	0	0	0	0	0	0	0	0	0	0	0	0	0	0	0	0	0	0	0
2	16	5	0	0	0	0	0	0	0	0	0	0	0	0	0	0	0	0	0	0	0	0	0	0	0	0
2	16	6	0	0	0	0	0	0	0	0	0	0	0	0	0	0	0	0	0	0	0	0	0	0	0	0
2	16	7	114.2	51.479	53.945	83.829	85.886	151.655	107.832	147.69	100.297	79.119	100.863	187.273	103.312	75.504	52.784	108.444	70.356	99.197	88.112	80.036	80.045	83.026	73.062	95.477
2	16	8	377.859	325.88	370.295	279.775	273.887	754.57	343.725	660.017	588.981	260.451	332.669	766.597	596.462	289.429	361.014	566.994	501.772	314.484	268.746	499.271	500.094	264.76	247.289	304.181
2	16	9	368.615	381.857	415.454	382.365	378.501	426.163	368.9	416.634	424.908	392.883	374.316	395.947	404.644	407.196	391.702	419.037	414.915	387.759	384.871	421.268	430.287	380.768	367.999	375.218
2	16	10	473.136	494.19	537.313	492.722	492.764	566.432	480.832	537.875	559.835	507.986	483.197	514.626	535.665	529.086	512.856	543.489	549.619	504.903	505.631	549.557	560.509	495.577	478.983	488.786
2	16	11	854.988	923.297	1004.4	898.498	934.534	1207.14	911.353	1025.48	1139.86	941.225	882.576	1019.09	1111.6	1001.47	1003.6	1043.07	1134.24	956.831	993.614	1070.73	1085.83	939.741	908.858	926.957
2	16	12	965.498	994.624	1079.72	986.072	1042.2	1298.25	1037.29	1053.45	1230.6	1032.71	985.933	1040.7	1203.13	1101.06	1098.21	1096.32	1245.3	1076.2	1119.93	1148.48	1163.67	1045.02	1005.09	1042.71
2	16	13	1104.46	1072.14	1161.32	1082.48	1195.3	1488.77	1225.01	1056.14	1390.84	1142.65	1114.23	1054.04	1376.02	1235.61	1242.67	1150.88	1451.01	1249.88	1325.13	1257.79	1269.22	1193.42	1138.11	1211.11
2	16	14	996.447	863.886	931.437	912.772	1058.38	1254.36	1132.02	727.764	1165.16	967.293	982.479	722.745	1166.61	1058.28	1061.67	868.194	1270.4	1127.84	1210.09	1018.4	1023.14	1049.91	987.914	1092.77
2	16	15	733.398	576.665	618.733	642.181	744.92	774.597	818.942	420.799	742.126	672.834	708.807	392.75	740.607	728.816	710.96	533.295	834.501	803.841	849.39	654.233	658.319	735.83	686.001	778.619
2	16	16	537.313	332.883	352.705	418.082	516.357	439.703	609.288	202.881	431.434	435.416	498.466	203.499	437.886	474.533	449.004	251.308	537.662	575.867	610.979	363.043	363.46	504.134	458.153	557.586
2	16	17	56.047	38.489	42.712	46.594	52.498	41.55	60.057	43.736	43.92	47.934	52.715	41.001	41.844	50.963	45.683	38.897	51.075	58.363	59.106	41.479	42.595	51.593	46.724	55.893
2	16	18	0	0	0	0	0	0	0	0	0	0	0	0	0	0	0	0	0	0	0	0	0	0	0	0
2	16	19	0	0	0	0	0	0	0	0	0	0	0	0	0	0	0	0	0	0	0	0	0	0	0	0
2	16	20	0	0	0	0	0	0	0	0	0	0	0	0	0	0	0	0	0	0	0	0	0	0	0	0
2	16	21	0	0	0	0	0	0	0	0	0	0	0	0	0	0	0	0	0	0	0	0	0	0	0	0
2	16	22	0	0	0	0	0	0	0	0	0	0	0	0	0	0	0	0	0	0	0	0	0	0	0	0
2	16	23	0	0	0	0	0	0	0	0	0	0	0	0	0	0	0	0	0	0	0	0	0	0	0	0
2	17	0	0	0	0	0	0	0	0	0	0	0	0	0	0	0	0	0	0	0	0	0	0	0	0	0
2	17	1	0	0	0	0	0	0	0	0	0	0	0	0	0	0	0	0	0	0	0	0	0	0	0	0
2	17	2	0	0	0	0	0	0	0	0	0	0	0	0	0	0	0	0	0	0	0	0	0	0	0	0
2	17	3	0	0	0	0	0	0	0	0	0	0	0	0	0	0	0	0	0	0	0	0	0	0	0	0
2	17	4	0	0	0	0	0	0	0	0	0	0	0	0	0	0	0	0	0	0	0	0	0	0	0	0
2	17	5	0	0	0	0	0	0	0	0	0	0	0	0	0	0	0	0	0	0	0	0	0	0	0	0
2	17	6	0	0	0	0	0	0	0	0	0	0	0	0	0	0	0	0	0	0	0	0	0	0	0	0
2	17	7	41.862	39.685	44.575	42.132	41.122	41.443	41.118	42.432	43.056	43.098	41.998	38.038	39.572	44.544	40.328	43.249	41.877	43.26	41.53	43.801	45.298	41.264	38.837	41.253
2	17	8	165.852	162.001	177.225	165.555	162.402	177.419	163.144	177.486	178.466	168.219	165.714	167.06	168.708	173.506	164.837	178.136	173.25	168.957	163.356	178.428	182.703	162.713	155.953	163.103
2	17	9	422.086	444.914	484.134	441.935	438.284	506.343	424.884	491.309	500.82	455.115	430.868	470.41	478.137	472.869	457.701	492.505	488.018	447.93	446.615	494.105	504.314	441.195	427.103	433.551
2	17	10	615.334	705.408	769.944	668.728	687.086	940.209	653.185	824.284	880.311	702.993	643.665	827.192	857.585	749.394	759.161	821.815	860.982	696.198	725.192	828.303	840.272	693.357	674.97	674.251
2	17	11	813.481	920.058	1003.46	871.266	930.092	1315.98	898.867	1053.59	1208.28	925.625	850.969	1075.65	1190.59	1001.86	1030.54	1070.59	1205.97	948.877	1011.92	1104.44	1116.12	936.314	907.444	919.244
2	17	12	1091.1	1160.05	1261.79	1122.43	1233.98	1683.28	1227.2	1243.47	1546.48	1195.79	1125.35	1268.74	1531.92	1302.74	1337.49	1309.19	1580.38	1273.92	1367.69	1393.88	1405.83	1237.27	1189.99	1234.42
2	17	13	1317.51	1277.29	1383.98	1279.82	1460.7	1906.17	1507.78	1237.5	1746.43	1366.52	1331.02	1263.79	1744.37	1500.53	1535.47	1378.13	1843.28	1532.14	1657.05	1538.27	1546.63	1456.73	1386.16	1484.83
2	17	14	639.649	594.893	643.138	621.019	653.556	707.559	672.025	571.642	695.207	641.785	637.599	540.843	674.434	675.354	652.185	615.479	718.897	684.622	697.436	660.47	670.912	652.338	621.316	663.028
2	17	15	242.607	235.807	256.313	244.607	241.479	242.301	240.954	242.068	250.319	249.225	243.722	222.172	235.99	256.066	240.031	248.178	247.782	250.149	244.351	252.877	259.034	242.141	232.181	241.812
2	17	16	185.542	157.836	171.151	172.696	182.115	173.232	192.716	145.484	176.669	177.046	181.54	134.878	169.653	185.08	173.271	154.997	187.504	193.726	194.472	170.282	173.66	181.045	170.333	187.114
2	17	17	0	0	0	0	0	0	0	0	0	0	0	0	0	0	0	0	0	0	0	0	0	0	0	0
2	17	18	0	0	0	0	0	0	0	0	0	0	0	0	0	0	0	0	0	0	0	0	0	0	0	0
2	17	19	0	0	0	0	0	0	0	0	0	0	0	0	0	0	0	0	0	0	0	0	0	0	0	0
2	17	20	0	0	0	0	0	0	0	0	0	0	0	0	0	0	0	0	0	0	0	0	0	0	0	0
2	17	21	0	0	0	0	0	0	0	0	0	0	0	0	0	0	0	0	0	0	0	0	0	0	0	0
2	17	22	0	0	0	0	0	0	0	0	0	0	0	0	0	0	0	0	0	0	0	0	0	0	0	0
2	17	23	0	0	0	0	0	0	0	0	0	0	0	0	0	0	0	0	0	0	0	0	0	0	0	0
2	18	0	0	0	0	0	0	0	0	0	0	0	0	0	0	0	0	0	0	0	0	0	0	0	0	0
2	18	1	0	0	0	0	0	0	0	0	0	0	0	0	0	0	0	0	0	0	0	0	0	0	0	0
2	18	2	0	0	0	0	0	0	0	0	0	0	0	0	0	0	0	0	0	0	0	0	0	0	0	0
2	18	3	0	0	0	0	0	0	0	0	0	0	0	0	0	0	0	0	0	0	0	0	0	0	0	0
2	18	4	0	0	0	0	0	0	0	0	0	0	0	0	0	0	0	0	0	0	0	0	0	0	0	0
2	18	5	0	0	0	0	0	0	0	0	0	0	0	0	0	0	0	0	0	0	0	0	0	0	0	0
2	18	6	0	0	0	0	0	0	0	0	0	0	0	0	0	0	0	0	0	0	0	0	0	0	0	0
2	18	7	37.653	35.578	40.148	37.882	36.944	37.251	36.956	38.198	38.743	38.782	37.77	34.112	35.489	40.129	36.177	38.942	37.623	38.949	37.325	39.439	40.838	37.075	34.803	37.073
2	18	8	252.269	259.011	283.397	254.282	249.752	306.21	249.154	301.098	298.209	259.825	253.193	292.495	284.73	271.001	265.267	296.659	285.711	258.659	251.544	293.103	299.233	250.449	242.481	250.062
2	18	9	413.375	436.867	475.517	433.189	429.672	499.669	416.313	484.081	493.34	446.29	422.235	464.214	471.201	463.973	449.75	484.86	480.398	438.984	437.992	486.157	496.141	432.591	418.888	424.879
2	18	10	693.267	733.022	796.518	726.254	728.941	859.47	709.219	805.586	841.225	750.328	710.579	777.425	807.854	783.411	764.193	811.877	825.587	745.647	750.637	820.287	835.751	733.344	709.725	722.194
2	18	11	729.725	739.307	801.583	747.99	749.822	830.139	740.557	784.299	826.424	768.486	740.275	744.561	790.623	797.785	767.593	798.713	817.801	771.814	769.958	813.205	829.421	752.805	725.648	747.565
2	18	12	490.166	483.29	523.839	496.626	493.589	514.376	491.054	501.644	523.094	507.374	493.962	467.469	496.76	523.105	495.905	512.916	518.225	509.884	502.445	522.59	534.122	495.084	475.994	493.615
2	18	13	808.505	789.665	854.619	811.288	822.333	880.739	824.957	806.068	881.145	832.797	813.498	758.59	844.412	865.274	828.73	835.291	884.616	852.011	851.44	863.714	880.506	823.781	790.669	825.323
2	18	14	687.703	657.563	711.231	682.315	693.665	723.002	701.454	656.04	728.293	699.4	688.678	612.016	697.279	726	691.72	686.298	736.113	721.281	719.518	714.983	729.109	694.11	664.558	698.57
2	18	15	488.451	456.833	494.136	479.214	488.119	492.93	497.503	444.803	501.021	490.394	486.793	410.209	478.717	508.398	481.17	470.017	509.76	509.502	506.821	493.374	503.461	487.899	465.809	493.245
2	18	16	256.33	232.168	251.617	247.459	253.234	245.541	261.1	219.38	252.454	252.913	253.794	201.249	240.454	262.152	245.762	234.252	259.621	266.014	263.903	249.153	254.557	252.723	240.054	257.192
2	18	17	44.793	41.854	46.893	44.57	44.175	43.006	44.582	43.076	45.282	45.704	44.799	38.11	41.758	47.453	43.254	44.316	45.203	46.598	45.197	45.847	47.365	44.265	41.611	44.489
2	18	18	0	0	0	0	0	0	0	0	0	0	0	0	0	0	0	0	0	0	0	0	0	0	0	0
2	18	19	0	0	0	0	0	0	0	0	0	0	0	0	0	0	0	0	0	0	0	0	0	0	0	0
2	18	20	0	0	0	0	0	0	0	0	0	0	0	0	0	0	0	0	0	0	0	0	0	0	0	0
2	18	21	0	0	0	0	0	0	0	0	0	0	0	0	0	0	0	0	0	0	0	0	0	0	0	0
2	18	22	0	0	0	0	0	0	0	0	0	0	0	0	0	0	0	0	0	0	0	0	0	0	0	0
2	18	23	0	0	0	0	0	0	0	0	0	0	0	0	0	0	0	0	0	0	0	0	0	0	0	0
2	19	0	0	0	0	0	0	0	0	0	0	0	0	0	0	0	0	0	0	0	0	0	0	0	0	0
2	19	1	0	0	0	0	0	0	0	0	0	0	0	0	0	0	0	0	0	0	0	0	0	0	0	0
2	19	2	0	0	0	0	0	0	0	0	0	0	0	0	0	0	0	0	0	0	0	0	0	0	0	0
2	19	3	0	0	0	0	0	0	0	0	0	0	0	0	0	0	0	0	0	0	0	0	0	0	0	0
2	19	4	0	0	0	0	0	0	0	0	0	0	0	0	0	0	0	0	0	0	0	0	0	0	0	0
2	19	5	0	0	0	0	0	0	0	0	0	0	0	0	0	0	0	0	0	0	0	0	0	0	0	0
2	19	6	0	0	0	0	0	0	0	0	0	0	0	0	0	0	0	0	0	0	0	0	0	0	0	0
2	19	7	57.387	55.903	62.235	58.371	57.033	63.376	56.572	64.625	63.254	59.712	57.84	60.741	59.089	61.653	56.733	63.982	60.199	59.507	57.536	63.264	65.09	57.276	54.361	57.002
2	19	8	255.293	263.617	288.313	258.361	253.779	309.082	252.454	304.624	302.021	264.735	256.704	295.085	288.147	276.046	269.768	300.643	289.767	262.503	255.687	297.406	303.682	254.587	247.061	253.788
2	19	9	294.843	296.97	322.933	302.558	298.202	316.241	293.673	315.413	321.456	309.331	298.437	294.547	304.277	318.823	302.418	319.484	315.266	307.012	301.645	322.518	329.982	299.562	288.505	296.937
2	19	10	629.53	653.877	710.024	654.246	653.41	743.994	638.948	709.079	736.439	673.467	642.403	677.67	704.614	700.086	677.043	716.282	723.362	669.87	669.359	724.092	738.518	656.919	634.826	648.725
2	19	11	782.646	797.02	864.261	803.908	807.848	904.8	796.887	848.141	897.225	827.061	795.033	807.894	859.623	860.055	830.091	863.782	888.08	831.062	831.43	879.956	897.107	811.185	782.232	805.011
2	19	12	503.952	497.174	538.854	510.689	507.804	529.949	505.14	516.07	538.653	521.843	507.937	481.134	511.675	538.158	510.43	527.774	533.72	524.523	517.111	537.852	549.671	509.346	489.741	507.808
2	19	13	821.513	802.515	868.491	824.465	835.573	894.343	838.119	819.007	895.114	846.298	826.634	770.572	857.71	879.245	842.064	848.754	898.567	865.667	864.995	877.611	894.685	837.056	803.45	838.564
2	19	14	710.251	679.101	734.455	704.675	716.452	746.433	724.499	677.269	752.045	722.315	711.265	631.754	720.039	749.78	714.414	708.611	760.203	744.953	743.173	738.311	752.878	716.906	686.405	721.522
2	19	15	270.211	261.157	283.613	271.327	269.141	270.224	269.42	265.981	278.52	276.626	271.13	244.294	263.131	284.593	267.193	273.881	276.866	279.103	273.41	280.305	286.956	269.747	258.507	269.88
2	19	16	250.259	228.23	247.453	242.642	247.358	240.325	254.232	217.197	247.386	247.897	248.131	199.203	235.313	256.702	240.564	231.245	253.426	259.502	256.988	244.845	250.243	246.976	234.797	250.879
2	19	17	33.84	29.152	33.124	32.149	32.863	30.093	34.368	32.049	32.078	33.107	33.297	28.577	29.406	34.729	31.129	31.308	33.152	35.391	34.59	32.217	33.404	32.772	30.261	33.625
2	19	18	0	0	0	0	0	0	0	0	0	0	0	0	0	0	0	0	0	0	0	0	0	0	0	0
2	19	19	0	0	0	0	0	0	0	0	0	0	0	0	0	0	0	0	0	0	0	0	0	0	0	0
2	19	20	0	0	0	0	0	0	0	0	0	0	0	0	0	0	0	0	0	0	0	0	0	0	0	0
2	19	21	0	0	0	0	0	0	0	0	0	0	0	0	0	0	0	0	0	0	0	0	0	0	0	0
2	19	22	0	0	0	0	0	0	0	0	0	0	0	0	0	0	0	0	0	0	0	0	0	0	0	0
2	19	23	0	0	0	0	0	0	0	0	0	0	0	0	0	0	0	0	0	0	0	0	0	0	0	0
2	20	0	0	0	0	0	0	0	0	0	0	0	0	0	0	0	0	0	0	0	0	0	0	0	0	0
2	20	1	0	0	0	0	0	0	0	0	0	0	0	0	0	0	0	0	0	0	0	0	0	0	0	0
2	20	2	0	0	0	0	0	0	0	0	0	0	0	0	0	0	0	0	0	0	0	0	0	0	0	0
2	20	3	0	0	0	0	0	0	0	0	0	0	0	0	0	0	0	0	0	0	0	0	0	0	0	0
2	20	4	0	0	0	0	0	0	0	0	0	0	0	0	0	0	0	0	0	0	0	0	0	0	0	0
2	20	5	0	0	0	0	0	0	0	0	0	0	0	0	0	0	0	0	0	0	0	0	0	0	0	0
2	20	6	0	0	0	0	0	0	0	0	0	0	0	0	0	0	0	0	0	0	0	0	0	0	0	0
2	20	7	138.572	59.058	64.372	99.572	103.181	181.259	131.381	182.57	120.585	93.635	121.55	229.811	123.775	89.123	61.407	133.616	83.262	119.825	106.614	97.524	97.584	99.477	87.196	115.474
2	20	8	343.349	318.776	359.09	264.641	259.969	641.253	316.189	577.744	520.754	266.438	307.191	651.016	521.036	292.496	344.693	507.924	451.531	294.113	256.651	456.01	458.735	252.73	251.692	284.432
2	20	9	282.419	627.351	706.334	417.643	458.128	1352.69	337.633	1080.57	1100.05	491.66	331.398	1230.32	1114.09	587.817	739.798	986.019	1008.35	416.757	528.782	929.891	930.04	478.579	497.389	403.331
2	20	10	507.869	930.134	1033.49	708.601	816.44	1807.37	681.959	1342.78	1522.78	816.025	614.601	1496.53	1538.18	956.424	1122.48	1297.92	1471.35	786.166	955.269	1296.83	1297.91	836.812	839.055	761.481
2	20	11	1029.37	1484.39	1635.44	1235.31	1472.26	2752.67	1356.53	1878.8	2365.06	1401.67	1163.63	2074.57	2391.67	1627.53	1840.22	1914.18	2373.97	1473.56	1738.77	2007.43	2007.47	1490.62	1461.03	1428.02
2	20	12	1507.29	1751.46	1914.43	1590.25	1916.45	3064.92	1895.85	1917.23	2689.84	1769.21	1600.4	2083.4	2718.99	2024.79	2204.9	2076.92	2790.76	1974.43	2258.38	2285.24	2285.29	1922.31	1850.62	1913.78
2	20	13	1564.06	1510.81	1637.64	1500.7	1785.03	2445.8	1859.06	1428.05	2196.71	1625.9	1582.43	1501.15	2216.41	1819.22	1898.7	1638.34	2348.69	1879.69	2078.84	1878.04	1880.17	1777.58	1686.62	1821.89
2	20	14	1687.06	1405.6	1512.38	1496.11	1827.65	2231.9	1990.81	1062.12	2032.56	1608.74	1654.08	1086.54	2061.96	1796.94	1835.39	1377.83	2269.76	1963.16	2153.86	1709.41	1707.53	1807.53	1690.86	1902.85
2	20	15	978.637	740.203	791.973	837.89	992.667	1025.69	1105.64	495.001	976.097	880.353	939.807	461.579	980.811	959.461	938.525	664.175	1116.86	1077.33	1146.61	844.433	847.368	978.42	908.304	1043.8
2	20	16	594.159	364.535	385.654	460.999	568.749	473.22	672.01	197.048	468.131	479.413	550.575	202.671	474.693	521.617	491.706	269.206	586.027	634.658	671.786	394.738	395.209	555.122	504.239	614.585
2	20	17	290.648	87.006	87.684	168.266	248.051	103.224	342.265	115.13	115.261	172.876	246.548	132.578	124.682	192.669	165.675	47.612	210.182	298.875	320.68	79.416	77.804	235.229	199.71	289.049
2	20	18	0	0	0	0	0	0	0	0	0	0	0	0	0	0	0	0	0	0	0	0	0	0	0	0
2	20	19	0	0	0	0	0	0	0	0	0	0	0	0	0	0	0	0	0	0	0	0	0	0	0	0
2	20	20	0	0	0	0	0	0	0	0	0	0	0	0	0	0	0	0	0	0	0	0	0	0	0	0
2	20	21	0	0	0	0	0	0	0	0	0	0	0	0	0	0	0	0	0	0	0	0	0	0	0	0
2	20	22	0	0	0	0	0	0	0	0	0	0	0	0	0	0	0	0	0	0	0	0	0	0	0	0
2	20	23	0	0	0	0	0	0	0	0	0	0	0	0	0	0	0	0	0	0	0	0	0	0	0	0
2	21	0	0	0	0	0	0	0	0	0	0	0	0	0	0	0	0	0	0	0	0	0	0	0	0	0
2	21	1	0	0	0	0	0	0	0	0	0	0	0	0	0	0	0	0	0	0	0	0	0	0	0	0
2	21	2	0	0	0	0	0	0	0	0	0	0	0	0	0	0	0	0	0	0	0	0	0	0	0	0
2	21	3	0	0	0	0	0	0	0	0	0	0	0	0	0	0	0	0	0	0	0	0	0	0	0	0
2	21	4	0	0	0	0	0	0	0	0	0	0	0	0	0	0	0	0	0	0	0	0	0	0	0	0
2	21	5	0	0	0	0	0	0	0	0	0	0	0	0	0	0	0	0	0	0	0	0	0	0	0	0
2	21	6	0	0	0	0	0	0	0	0	0	0	0	0	0	0	0	0	0	0	0	0	0	0	0	0
2	21	7	208.256	51.957	56.928	129.756	138.561	260.512	194.931	265.913	153.262	116.554	174.043	352.893	162.264	105.483	55.637	178.256	88.928	168.82	144.665	113.362	111.945	130.94	109.793	162.97
2	21	8	400.896	291.137	348.506	147.166	144.811	1063.78	323.783	908.524	759.364	142.908	284.499	1118.29	788.427	189.466	348.121	729.866	596.485	228.901	135.279	595.145	589.226	129.201	140.688	221.213
2	21	9	254.54	698.973	790.781	427.632	479.442	1569.7	322.973	1248.59	1270.46	520.615	315.729	1428.05	1289.09	639.716	835.508	1135.56	1159.12	421.548	565.972	1066.63	1065.51	505.636	534.151	407.975
2	21	10	632.851	1169.18	1298.16	890.267	1026.61	2238.56	856.011	1679.16	1897.66	1025.96	770.209	1862.17	1913.85	1202.11	1407.84	1623.96	1835.74	987.928	1200.76	1622.72	1624.61	1052.26	1055.32	957.109
2	21	11	885.13	1079.48	1181.27	980.69	1085.69	1703.75	1033.39	1282.21	1522.67	1064.04	947.559	1348.7	1516.1	1179.15	1254.17	1303.01	1523.8	1100.86	1215.97	1352.17	1361.03	1094.95	1065.04	1066.61
2	21	12	1224.9	1322.8	1440.03	1264.11	1420.8	2019.88	1413.6	1426.81	1830.43	1359.57	1270.27	1480.37	1824.13	1498.29	1560.42	1510.95	1879.68	1467.1	1600.01	1622.1	1632.13	1424.36	1369.61	1421.76
2	21	13	1374.35	1328.16	1438.51	1335.1	1514.3	1947.94	1562.47	1286.03	1794.07	1421.93	1387.15	1306.54	1788.05	1556.07	1585.23	1428.52	1890	1588.01	1709.27	1589.38	1599.15	1510.27	1437.35	1539.02
2	21	14	1308.35	1114.13	1199.66	1184.54	1391.15	1650.06	1497.81	907.305	1526.31	1258.44	1286.1	906.815	1533.46	1382.5	1390.72	1108.18	1676.26	1486.6	1601.67	1320.77	1324.8	1378.51	1294.5	1440.67
2	21	15	1221.1	873.606	931.605	1011.09	1241.98	1283.68	1407.47	492.706	1206.69	1069.86	1162.83	459.771	1225.3	1180.48	1162.82	745.184	1414.82	1358.62	1463.12	1011.62	1010.49	1220.52	1126.07	1316.56
2	21	16	595.254	400.698	426.2	485.042	572.956	490.3	658.493	251.576	490.689	502.005	559.308	248.392	490.183	539.503	507.683	323.41	587.665	631.122	658.912	431.565	434.434	561.894	515.678	611.157
2	21	17	62.485	45.695	50.493	53.879	58.826	47.933	65.68	49.481	50.803	55.199	59.437	46.198	48.116	58.122	52.254	45.559	57.104	64.596	64.681	48.917	50.243	58.033	53.099	61.936
2	21	18	0	0	0	0	0	0	0	0	0	0	0	0	0	0	0	0	0	0	0	0	0	0	0	0
2	21	19	0	0	0	0	0	0	0	0	0	0	0	0	0	0	0	0	0	0	0	0	0	0	0	0
2	21	20	0	0	0	0	0	0	0	0	0	0	0	0	0	0	0	0	0	0	0	0	0	0	0	0
2	21	21	0	0	0	0	0	0	0	0	0	0	0	0	0	0	0	0	0	0	0	0	0	0	0	0
2	21	22	0	0	0	0	0	0	0	0	0	0	0	0	0	0	0	0	0	0	0	0	0	0	0	0
2	21	23	0	0	0	0	0	0	0	0	0	0	0	0	0	0	0	0	0	0	0	0	0	0	0	0
2	22	0	0	0	0	0	0	0	0	0	0	0	0	0	0	0	0	0	0	0	0	0	0	0	0	0
2	22	1	0	0	0	0	0	0	0	0	0	0	0	0	0	0	0	0	0	0	0	0	0	0	0	0
2	22	2	0	0	0	0	0	0	0	0	0	0	0	0	0	0	0	0	0	0	0	0	0	0	0	0
2	22	3	0	0	0	0	0	0	0	0	0	0	0	0	0	0	0	0	0	0	0	0	0	0	0	0
2	22	4	0	0	0	0	0	0	0	0	0	0	0	0	0	0	0	0	0	0	0	0	0	0	0	0
2	22	5	0	0	0	0	0	0	0	0	0	0	0	0	0	0	0	0	0	0	0	0	0	0	0	0
2	22	6	0	0	0	0	0	0	0	0	0	0	0	0	0	0	0	0	0	0	0	0	0	0	0	0
2	22	7	52.816	40.488	45.365	47.877	47.569	51.564	51.308	52.742	47.956	47.923	50.683	52.854	45.095	48.575	41.433	49.232	44.106	51.572	48.44	46.777	48.134	47.197	43.531	49.311
2	22	8	261.174	260.806	290.248	226.838	223.385	431.554	248.43	399.87	371.761	235.816	245.444	429.955	366.144	253.696	276.064	364.614	335.114	242.636	226.876	338.911	342.818	224.332	221.653	234.528
2	22	9	353.754	477.363	526.651	411.891	422.052	742.573	375.776	648.329	659.357	443.027	377.46	682.059	649.59	483.777	520.302	618.434	623.231	415.458	449.49	601.636	608.125	430.173	426.727	402.071
2	22	10	592.995	870.511	959.742	731.78	799.715	1463.74	708.723	1156.58	1279.91	807.823	667.036	1240.25	1276.19	907.709	1001.91	1129.49	1242.5	787.905	894.685	1131.43	1138.26	814.006	805.665	763.167
2	22	11	986.125	1175.77	1284.94	1081.72	1185.15	1798.51	1133.69	1381.56	1621.43	1166.33	1048.7	1440.15	1609.3	1283.3	1350.97	1403.07	1621.88	1204.01	1316.14	1453.03	1464.26	1194.51	1160.61	1166.64
2	22	12	1066.42	1120.3	1217.62	1092.94	1190.06	1577.89	1185.69	1195.87	1462.68	1158.92	1096.34	1209.77	1443.67	1255.11	1277.41	1255.02	1491.89	1229.52	1308.57	1330.79	1343.82	1192.96	1146.84	1191.37
2	22	13	1198.78	1150.2	1246.11	1155.14	1334.64	1758.93	1385.12	1104.89	1601.69	1237.4	1209.18	1138.6	1604.72	1365.17	1402.4	1240.87	1698.66	1403.38	1525.74	1396.94	1402.6	1329.89	1263.17	1359.96
2	22	14	1542.92	1289.57	1387.55	1374.95	1658.35	1996.98	1800.78	990.228	1830.1	1472.28	1512.92	1005.07	1849.98	1635.09	1659.95	1266.37	2032.53	1778.89	1937.67	1554.12	1554.48	1640.94	1536.54	1724.13
2	22	15	1459.77	987.378	1049.44	1168.49	1492.45	1537.35	1719.15	434.172	1431.46	1247.17	1379.32	402.225	1468.14	1395.39	1385.07	790.554	1721.13	1645.05	1793.34	1162.53	1155.68	1462.42	1341.01	1594.33
2	22	16	1027.74	500.528	519.193	715.144	970.533	728.659	1206.97	80.278	714.244	751.753	925.658	137.72	748.86	840.263	792.057	248.797	993.231	1109.77	1200.42	542.559	534.76	938.162	834.535	1075.25
2	22	17	328.326	92.536	92.168	187.655	277.571	106.194	384.909	122.279	121.351	192.017	277.53	145.57	132.247	213.457	181.571	41.955	229.846	335.303	358.538	81.248	79.189	262.874	222.531	324.364
2	22	18	0	0	0	0	0	0	0	0	0	0	0	0	0	0	0	0	0	0	0	0	0	0	0	0
2	22	19	0	0	0	0	0	0	0	0	0	0	0	0	0	0	0	0	0	0	0	0	0	0	0	0
2	22	20	0	0	0	0	0	0	0	0	0	0	0	0	0	0	0	0	0	0	0	0	0	0	0	0
2	22	21	0	0	0	0	0	0	0	0	0	0	0	0	0	0	0	0	0	0	0	0	0	0	0	0
2	22	22	0	0	0	0	0	0	0	0	0	0	0	0	0	0	0	0	0	0	0	0	0	0	0	0
2	22	23	0	0	0	0	0	0	0	0	0	0	0	0	0	0	0	0	0	0	0	0	0	0	0	0
2	23	0	0	0	0	0	0	0	0	0	0	0	0	0	0	0	0	0	0	0	0	0	0	0	0	0
2	23	1	0	0	0	0	0	0	0	0	0	0	0	0	0	0	0	0	0	0	0	0	0	0	0	0
2	23	2	0	0	0	0	0	0	0	0	0	0	0	0	0	0	0	0	0	0	0	0	0	0	0	0
2	23	3	0	0	0	0	0	0	0	0	0	0	0	0	0	0	0	0	0	0	0	0	0	0	0	0
2	23	4	0	0	0	0	0	0	0	0	0	0	0	0	0	0	0	0	0	0	0	0	0	0	0	0
2	23	5	0	0	0	0	0	0	0	0	0	0	0	0	0	0	0	0	0	0	0	0	0	0	0	0
2	23	6	0	0	0	0	0	0	0	0	0	0	0	0	0	0	0	0	0	0	0	0	0	0	0	0
2	23	7	136.579	78.774	89.159	109.149	111.234	179.226	131.172	185.182	133.358	105.702	124.664	218.777	133.099	103.658	81.252	146.252	101.544	124.526	114.188	116.53	117.647	108.708	98.292	120.031
2	23	8	384.776	353.652	407.343	221.6	219.443	916.812	335.232	809.04	700.311	243.42	310.034	950.795	712.889	285.861	396.512	680.219	580.384	278.319	229.571	583.613	582.956	224.446	233.633	269.121
2	23	9	258.598	711.686	803.815	443.986	493.657	1560.22	334.637	1252.42	1269.63	536.492	328.895	1425.03	1285.67	653.949	843.737	1140.88	1158.95	435.887	577.529	1072.26	1072.01	519.728	547.542	421.876
2	23	10	646.606	948	1044.81	798.05	870.975	1584.76	771.924	1255.93	1388.35	880.352	727.447	1344.57	1383.56	988.235	1089.22	1227.18	1347.71	858.106	973.008	1229.32	1236.94	886.501	877.424	831.232
2	23	11	908.044	1052.81	1149.16	984.453	1060.25	1537.13	1018.5	1215.86	1404.46	1052.03	957.259	1249.31	1386.64	1145.65	1188.69	1236.09	1401.66	1078.98	1161.06	1276.62	1289	1068.11	1036.72	1045.4
2	23	12	1014.73	1058.84	1150.39	1038.37	1121.71	1468.07	1117.56	1129.41	1366.45	1097.13	1040.99	1136.31	1346.26	1183.25	1198.34	1181.89	1391.44	1158.92	1226.62	1249.37	1262.48	1124.47	1080.99	1122.91
2	23	13	1284.22	1237.27	1339.66	1249.32	1401.38	1774.31	1444	1204.76	1643.5	1324.79	1294.61	1214.68	1633.47	1441.88	1459.8	1327.77	1726.05	1468.76	1570.29	1467.29	1477.91	1397.97	1331	1423.37
2	23	14	840.257	772.22	833.926	808.437	861.924	939.179	891.99	725.913	917.105	837.82	835.836	689.302	893.68	885.724	859.167	793.263	956.666	905.197	928.508	862.189	874.51	859.456	817.227	876.892
2	23	15	746.284	615.357	661.294	675.626	749.21	763.915	807.121	498.563	746.512	700.512	726.764	462.084	734.936	745.936	718.175	588.918	815.289	801.047	829.272	682.948	690.488	742.497	697.012	775.909
2	23	16	283.546	234.776	253.324	259.763	277.067	258.054	296.279	202.074	263.34	266.198	275.946	188.066	254.148	278.578	260.944	224.84	283.398	295.708	297.985	251.95	256.483	274.965	258.271	285.978
2	23	17	51.79	45.325	50.521	49.443	50.37	46.401	52.422	48.597	49.074	50.668	51.023	44.102	45.556	52.769	47.949	47.736	50.541	53.732	52.617	49.255	50.81	50.24	46.911	51.404
2	23	18	0	0	0	0	0	0	0	0	0	0	0	0	0	0	0	0	0	0	0	0	0	0	0	0
2	23	19	0	0	0	0	0	0	0	0	0	0	0	0	0	0	0	0	0	0	0	0	0	0	0	0
2	23	20	0	0	0	0	0	0	0	0	0	0	0	0	0	0	0	0	0	0	0	0	0	0	0	0
2	23	21	0	0	0	0	0	0	0	0	0	0	0	0	0	0	0	0	0	0	0	0	0	0	0	0
2	23	22	0	0	0	0	0	0	0	0	0	0	0	0	0	0	0	0	0	0	0	0	0	0	0	0
2	23	23	0	0	0	0	0	0	0	0	0	0	0	0	0	0	0	0	0	0	0	0	0	0	0	0
2	24	0	0	0	0	0	0	0	0	0	0	0	0	0	0	0	0	0	0	0	0	0	0	0	0	0
2	24	1	0	0	0	0	0	0	0	0	0	0	0	0	0	0	0	0	0	0	0	0	0	0	0	0
2	24	2	0	0	0	0	0	0	0	0	0	0	0	0	0	0	0	0	0	0	0	0	0	0	0	0
2	24	3	0	0	0	0	0	0	0	0	0	0	0	0	0	0	0	0	0	0	0	0	0	0	0	0
2	24	4	0	0	0	0	0	0	0	0	0	0	0	0	0	0	0	0	0	0	0	0	0	0	0	0
2	24	5	0	0	0	0	0	0	0	0	0	0	0	0	0	0	0	0	0	0	0	0	0	0	0	0
2	24	6	0	0	0	0	0	0	0	0	0	0	0	0	0	0	0	0	0	0	0	0	0	0	0	0
2	24	7	124.318	98.845	111.876	113.846	113.514	176.254	121.431	182.031	145.34	113.814	119.802	201.518	142.093	115.009	100.879	155.144	120.218	121.578	115.457	133.861	135.907	112.702	105.409	117.173
2	24	8	383.161	316.884	381.336	106.062	106.184	1182.3	299.834	1020.73	840.593	134.609	252.347	1259.73	872.434	191.92	377.179	815.669	652.118	190.631	118.067	659.575	653.029	113.182	134.485	184.114
2	24	9	144.745	809.822	926.09	406.962	479.82	2039.88	249.761	1595.18	1610.16	537.567	241.411	1866.67	1645.51	702.415	995.859	1428.46	1445.5	387.326	595.427	1322.67	1316.95	517.579	568.503	374.797
2	24	10	556.415	1261.63	1407.98	892.616	1062.41	2581.11	837.565	1892.62	2155.74	1061.39	734.649	2134.34	2184.39	1277.59	1551.39	1823.68	2072.79	1001.45	1272	1817.28	1815.58	1095.53	1110.88	970.221
2	24	11	1069.65	1559.4	1718.11	1294.44	1538.66	2855.48	1411.46	1965.75	2464.49	1469.26	1214.64	2162.02	2487.9	1704.62	1924.46	2005.47	2469.94	1537.41	1811.59	2101.47	2102.69	1558.62	1529.13	1489.94
2	24	12	1472.81	1694.09	1850.47	1550.2	1847.99	2898.38	1828.5	1845.84	2558.38	1715.83	1559.09	1989.8	2579.97	1952.29	2111.14	1995.32	2650.43	1904.11	2161.95	2188.47	2190.65	1853.6	1784.33	1845.58
2	24	13	1702.04	1654.16	1793.72	1632.85	1966.48	2710.4	2048.28	1534.81	2433.68	1779.15	1726.19	1620.91	2458.14	2002.73	2101.3	1790.12	2609	2070.93	2303.39	2071.99	2072.79	1958.1	1857.63	2007.38
2	24	14	1749.17	1449.73	1559.38	1545.51	1898.01	2299.37	2070.6	1060.25	2100.07	1664.63	1714.1	1081.62	2130.54	1862.9	1903.17	1407.31	2352.45	2040.22	2240.31	1764.27	1761.85	1876.58	1754.36	1977.59
2	24	15	1556.35	1056.61	1122.96	1249.6	1588.19	1620.95	1828.16	474.664	1515.93	1331.44	1471.21	435.546	1552.6	1486.2	1471.78	848.011	1822.22	1749.87	1904.72	1237.31	1230.94	1556.46	1427.83	1695.99
2	24	16	1124.87	547.204	567.274	782.963	1059.95	781.227	1319.42	71.79	771.843	821.983	1012.8	121.197	808.141	917.147	862.067	268.223	1076.51	1212.37	1309.87	589.073	580.954	1024.48	911.239	1174.74
2	24	17	398.37	106.069	104.479	223.99	333.871	113.892	466.884	142.833	135.602	228.555	335.145	175.196	148.604	253.735	213.48	39.976	268.729	404.863	432.244	89.187	86.62	315.641	266.288	391.799
2	24	18	0	0	0	0	0	0	0	0	0	0	0	0	0	0	0	0	0	0	0	0	0	0	0	0
2	24	19	0	0	0	0	0	0	0	0	0	0	0	0	0	0	0	0	0	0	0	0	0	0	0	0
2	24	20	0	0	0	0	0	0	0	0	0	0	0	0	0	0	0	0	0	0	0	0	0	0	0	0
2	24	21	0	0	0	0	0	0	0	0	0	0	0	0	0	0	0	0	0	0	0	0	0	0	0	0
2	24	22	0	0	0	0	0	0	0	0	0	0	0	0	0	0	0	0	0	0	0	0	0	0	0	0
2	24	23	0	0	0	0	0	0	0	0	0	0	0	0	0	0	0	0	0	0	0	0	0	0	0	0
2	25	0	0	0	0	0	0	0	0	0	0	0	0	0	0	0	0	0	0	0	0	0	0	0	0	0
2	25	1	0	0	0	0	0	0	0	0	0	0	0	0	0	0	0	0	0	0	0	0	0	0	0	0
2	25	2	0	0	0	0	0	0	0	0	0	0	0	0	0	0	0	0	0	0	0	0	0	0	0	0
2	25	3	0	0	0	0	0	0	0	0	0	0	0	0	0	0	0	0	0	0	0	0	0	0	0	0
2	25	4	0	0	0	0	0	0	0	0	0	0	0	0	0	0	0	0	0	0	0	0	0	0	0	0
2	25	5	0	0	0	0	0	0	0	0	0	0	0	0	0	0	0	0	0	0	0	0	0	0	0	0
2	25	6	0	0	0	0	0	0	0	0	0	0	0	0	0	0	0	0	0	0	0	0	0	0	0	0
2	25	7	123.499	100.142	112.972	113.916	113.243	170.564	120.389	177.314	142.752	113.961	119.361	194.169	138.987	115.19	101.331	152.665	119.153	120.982	114.819	132.766	134.955	112.524	105.411	116.595
2	25	8	351.235	347.828	395.473	241.749	238.63	772.029	314.627	695.998	612.391	264.296	296.421	796.265	616.444	300.039	379.997	599.617	519.546	275.151	248.052	526.893	528.642	244.925	251.184	266.049
2	25	9	436.199	758.478	843.73	581.855	611.884	1362.09	496.16	1148.05	1162.33	651.023	496.315	1251.85	1159.45	738.977	853.012	1072	1080.85	579.612	672.367	1026.27	1032.42	630.88	640.033	561.218
2	25	10	689.666	1134.3	1254.37	909.822	1017.44	2022.27	873.676	1565.01	1743.55	1024.42	807.399	1704.07	1747.45	1173.02	1330.98	1519.76	1688.15	990.272	1160.34	1518.75	1524.52	1039.3	1035.69	959.382
2	25	11	1045.75	1414.62	1554.06	1218.53	1410.97	2459.24	1315.8	1749.67	2147.72	1358.65	1158.57	1895.12	2158.28	1548.88	1709.66	1778.4	2153.22	1419.08	1632.16	1855.95	1860.61	1426.42	1394.05	1375.19
2	25	12	1406.77	1574.03	1716.85	1465.58	1715.34	2602.84	1704.56	1712.26	2314.88	1605.99	1476.66	1825.64	2326.58	1807.88	1930.11	1835.76	2393.51	1770.54	1983.7	1999.75	2004.58	1719.64	1653.63	1716.03
2	25	13	1597.62	1538.18	1666.7	1532.51	1813.15	2439.74	1887.72	1445.13	2206.61	1656.99	1615.1	1510.43	2220.25	1848.31	1919.71	1659.85	2354.63	1909	2100.29	1899.41	1903.09	1805.68	1713.47	1850.33
2	25	14	1573.32	1307.8	1406.71	1397.38	1691.03	2022.85	1838.93	981.616	1857.57	1497.53	1541.56	994.706	1877.7	1664.78	1689.5	1275.13	2067.36	1815.18	1977.31	1576.24	1576.29	1672.83	1565.52	1759.33
2	25	15	1450.01	1004.21	1068.27	1180.4	1471.27	1496.32	1680.27	490.01	1407.06	1251.64	1374.55	449.944	1433.79	1386.74	1365.89	823.005	1670.41	1615.26	1743.38	1165.37	1161.74	1443.78	1328.07	1565.44
2	25	16	999.449	517.031	538.646	717.225	942.223	710.49	1155.52	109.669	704.669	749.459	906.727	139.14	730.682	828.332	776.808	285.718	954.182	1070.14	1146.31	554.428	549.269	913.173	817.04	1036.83
2	25	17	293.197	104.219	106.39	182.673	250.772	109.586	335.014	107.534	124.998	185.882	253.066	122.274	130.946	202.481	173.355	53.936	209.311	297.329	312.772	95.106	94.365	239.332	206.233	287.55
2	25	18	0	0	0	0	0	0	0	0	0	0	0	0	0	0	0	0	0	0	0	0	0	0	0	0
2	25	19	0	0	0	0	0	0	0	0	0	0	0	0	0	0	0	0	0	0	0	0	0	0	0	0
2	25	20	0	0	0	0	0	0	0	0	0	0	0	0	0	0	0	0	0	0	0	0	0	0	0	0
2	25	21	0	0	0	0	0	0	0	0	0	0	0	0	0	0	0	0	0	0	0	0	0	0	0	0
2	25	22	0	0	0	0	0	0	0	0	0	0	0	0	0	0	0	0	0	0	0	0	0	0	0	0
2	25	23	0	0	0	0	0	0	0	0	0	0	0	0	0	0	0	0	0	0	0	0	0	0	0	0
2	26	0	0	0	0	0	0	0	0	0	0	0	0	0	0	0	0	0	0	0	0	0	0	0	0	0
2	26	1	0	0	0	0	0	0	0	0	0	0	0	0	0	0	0	0	0	0	0	0	0	0	0	0
2	26	2	0	0	0	0	0	0	0	0	0	0	0	0	0	0	0	0	0	0	0	0	0	0	0	0
2	26	3	0	0	0	0	0	0	0	0	0	0	0	0	0	0	0	0	0	0	0	0	0	0	0	0
2	26	4	0	0	0	0	0	0	0	0	0	0	0	0	0	0	0	0	0	0	0	0	0	0	0	0
2	26	5	0	0	0	0	0	0	0	0	0	0	0	0	0	0	0	0	0	0	0	0	0	0	0	0
2	26	6	0	0	0	0	0	0	0	0	0	0	0	0	0	0	0	0	0	0	0	0	0	0	0	0
2	26	7	59.543	55.117	61.322	58.956	57.861	58.853	58.521	60.415	60.085	60.015	59.316	55.629	55.8	61.697	55.942	60.674	58.095	60.857	58.477	60.779	62.634	57.947	54.704	58.311
2	26	8	270.658	275.785	301.275	271.391	266.5	317.681	266.552	315.348	312.508	279.31	270.316	303.797	297.641	289.957	281.382	311.949	300.251	275.454	269.361	308.997	315.644	268.549	260.308	266.343
2	26	9	469.142	492.261	535.202	491.104	486.143	552.735	472.428	540.291	549.474	504.885	479.662	515.306	523.899	523.516	504.992	542.077	535.752	497.26	494.297	543.968	555.369	489.203	473.364	481.376
2	26	10	651.098	677.554	735.714	677.346	676.322	770.749	660.755	735.67	763.158	697.348	664.672	703.156	730.105	724.977	701.408	742.765	749.258	693.074	692.666	750.498	765.432	680.03	657.337	671.223
2	26	11	726.892	736.761	798.807	745.456	746.849	824.429	737.307	781.32	822.096	765.794	737.539	741.003	786.031	794.784	764.323	795.639	813.186	768.634	766.361	809.826	826.062	749.855	722.86	744.482
2	26	12	747.347	741.387	802.951	757.802	760.115	815.401	756.382	771.301	818.936	776.747	754.436	725.872	782.106	804.531	769.209	790.627	814.46	784.888	780.183	808.968	825.46	762.337	733.317	760.242
2	26	13	1015.66	979.061	1059.79	996.669	1081.56	1302.24	1106.44	968.174	1232.27	1044.87	1022.43	953.29	1212.35	1119.79	1113.48	1044.72	1278.83	1130.14	1183.57	1130.55	1142.98	1080.17	1030.59	1095
2	26	14	1066.4	948.035	1022.23	1000.3	1108.54	1245.07	1167.35	840.807	1189.95	1046.28	1055.15	811.005	1174.57	1122.69	1104.29	958.969	1270.57	1173.03	1228.04	1081.76	1092.38	1102.36	1042.6	1136.59
2	26	15	803.983	657.864	706.516	724.848	806.27	816.057	870.724	523.599	798.641	751.667	781.949	483.544	786.709	800.87	770.66	624.907	875.319	862.965	893.846	729.448	737.287	798.714	749.207	835.944
2	26	16	717.743	440.191	464.939	558.908	683.154	550.703	805.108	209.939	552.746	579.316	665.388	207.772	558.404	627.255	587.568	318.24	691.86	761.332	800.895	470.727	471.729	667.004	606.44	737.402
2	26	17	193.537	96.838	102.311	138.364	171.551	98.876	213.877	97.018	109.183	140.839	173.517	99.862	108.844	150.432	131.973	72.507	150.816	196.836	202.987	95.368	96.376	165.943	147.174	190.129
2	26	18	0	0	0	0	0	0	0	0	0	0	0	0	0	0	0	0	0	0	0	0	0	0	0	0
2	26	19	0	0	0	0	0	0	0	0	0	0	0	0	0	0	0	0	0	0	0	0	0	0	0	0
2	26	20	0	0	0	0	0	0	0	0	0	0	0	0	0	0	0	0	0	0	0	0	0	0	0	0
2	26	21	0	0	0	0	0	0	0	0	0	0	0	0	0	0	0	0	0	0	0	0	0	0	0	0
2	26	22	0	0	0	0	0	0	0	0	0	0	0	0	0	0	0	0	0	0	0	0	0	0	0	0
2	26	23	0	0	0	0	0	0	0	0	0	0	0	0	0	0	0	0	0	0	0	0	0	0	0	0
2	27	0	0	0	0	0	0	0	0	0	0	0	0	0	0	0	0	0	0	0	0	0	0	0	0	0
2	27	1	0	0	0	0	0	0	0	0	0	0	0	0	0	0	0	0	0	0	0	0	0	0	0	0
2	27	2	0	0	0	0	0	0	0	0	0	0	0	0	0	0	0	0	0	0	0	0	0	0	0	0
2	27	3	0	0	0	0	0	0	0	0	0	0	0	0	0	0	0	0	0	0	0	0	0	0	0	0
2	27	4	0	0	0	0	0	0	0	0	0	0	0	0	0	0	0	0	0	0	0	0	0	0	0	0
2	27	5	0	0	0	0	0	0	0	0	0	0	0	0	0	0	0	0	0	0	0	0	0	0	0	0
2	27	6	0	0	0	0	0	0	0	0	0	0	0	0	0	0	0	0	0	0	0	0	0	0	0	0
2	27	7	52.349	46.098	51.616	50.541	49.786	51.455	51.293	53.145	51.43	51.263	51.593	49.927	47.752	52.562	46.792	52.358	48.964	52.881	50.445	51.693	53.308	49.735	46.576	50.58
2	27	8	259.935	266.851	293.615	248.922	244.583	356.976	252.337	345.024	331.322	258.628	252.821	349.331	319.98	272.102	275.667	329.064	309.401	254.533	248.481	316.974	322.533	247.272	241.655	246.062
2	27	9	256.164	276.866	302.503	270.837	269.288	332.379	258.994	317.282	322.537	280.291	262.582	308.385	309.208	293.116	287.338	314.79	312.552	274.422	275.946	313.949	320.096	271.479	263.235	265.343
2	27	10	577.736	589.205	639.33	595.505	591.717	649.644	581.597	630.689	650.772	610.704	586.83	596.655	620.227	631.996	605.792	638.287	639.834	607.992	602.992	645.425	658.998	594.49	573.635	588.733
2	27	11	684.7	689.737	747.689	700.362	699.914	763.445	692.094	729.305	764.116	718.374	693.609	689.41	729.571	744.187	713.279	742.41	755.76	720.857	716.586	755.146	770.622	702.587	676.964	698.16
2	27	12	806.078	799.386	865.651	816.688	821.12	887.479	817.809	832.56	887.804	837.63	813.673	785.76	849.225	868.487	831.816	853.525	884.107	848.126	844.794	874.177	891.639	823.417	791.962	821.556
2	27	13	951.573	926.855	1002.58	953.414	966.841	1034.01	970.982	944.926	1034.13	978.373	956.842	889.476	991.487	1016.27	973.192	979.311	1039.08	1002.05	1001.43	1013.08	1032.61	968.379	929.332	970.804
2	27	14	682.646	653.684	707.004	678.71	686.273	708.5	692.681	654.71	717.247	694.604	683.727	609.012	685.087	719.262	683.272	682.308	722.531	713.027	708.452	707.935	722.367	686.9	658.006	690.568
2	27	15	530.806	498.006	538.521	522.183	529.35	531.296	538.327	487.511	542.048	533.679	529.29	448.959	516.999	552.123	521.572	512.938	549.66	551.944	547.326	536.15	547.34	529.277	505.715	534.393
2	27	16	334.14	301.129	325.706	321.697	329.286	316.271	340.109	280.988	325.931	328.444	330.434	256.29	310.621	340.041	318.589	302.365	335.756	345.943	342.991	321.94	328.808	328.518	312.134	334.678
2	27	17	82.775	71.71	78.77	78.509	80.279	72.872	83.847	69.831	76.915	80.167	81.335	62.857	72.186	83.142	76.121	71.556	79.9	85.318	83.794	76.679	78.762	80	75.116	82.023
2	27	18	0	0	0	0	0	0	0	0	0	0	0	0	0	0	0	0	0	0	0	0	0	0	0	0
2	27	19	0	0	0	0	0	0	0	0	0	0	0	0	0	0	0	0	0	0	0	0	0	0	0	0
2	27	20	0	0	0	0	0	0	0	0	0	0	0	0	0	0	0	0	0	0	0	0	0	0	0	0
2	27	21	0	0	0	0	0	0	0	0	0	0	0	0	0	0	0	0	0	0	0	0	0	0	0	0
2	27	22	0	0	0	0	0	0	0	0	0	0	0	0	0	0	0	0	0	0	0	0	0	0	0	0
2	27	23	0	0	0	0	0	0	0	0	0	0	0	0	0	0	0	0	0	0	0	0	0	0	0	0
2	28	0	0	0	0	0	0	0	0	0	0	0	0	0	0	0	0	0	0	0	0	0	0	0	0	0
2	28	1	0	0	0	0	0	0	0	0	0	0	0	0	0	0	0	0	0	0	0	0	0	0	0	0
2	28	2	0	0	0	0	0	0	0	0	0	0	0	0	0	0	0	0	0	0	0	0	0	0	0	0
2	28	3	0	0	0	0	0	0	0	0	0	0	0	0	0	0	0	0	0	0	0	0	0	0	0	0
2	28	4	0	0	0	0	0	0	0	0	0	0	0	0	0	0	0	0	0	0	0	0	0	0	0	0
2	28	5	0	0	0	0	0	0	0	0	0	0	0	0	0	0	0	0	0	0	0	0	0	0	0	0
2	28	6	0	0	0	0	0	0	0	0	0	0	0	0	0	0	0	0	0	0	0	0	0	0	0	0
2	28	7	82.26	80.713	89.433	83.533	81.78	90.617	81.19	93.003	90.547	85.288	82.846	87.849	84.979	87.831	81.54	91.913	86.292	85.033	82.449	90.727	93.157	82.097	78.27	81.746
2	28	8	289.873	299.22	326.461	295.279	289.895	338.54	286.548	337.264	335.372	303.977	291.214	322.968	318.998	315.316	304.879	334.951	323.474	297.618	293.015	332.837	340.104	292.232	283.375	287.83
2	28	9	482.176	506.378	550.5	505.092	499.953	568.887	485.691	556.158	565.331	519.268	493.19	530.642	539.087	538.413	519.438	557.78	551.143	511.309	508.318	559.585	571.29	503.112	486.871	494.997
2	28	10	731.298	760.329	825.305	760.476	759.325	866.17	742.195	826.039	856.694	782.729	746.452	790.26	819.992	813.528	787.135	833.499	841.203	778.19	777.714	841.982	858.625	763.43	737.973	753.747
2	28	11	895.982	912.269	988.903	920.234	924.901	1037.35	912.447	971.816	1027.74	946.648	910.15	926.561	985.128	984.342	950.399	989.029	1017.38	951.407	952.086	1007.27	1026.73	928.692	895.641	921.698
2	28	12	929.742	924.987	1001.55	942.824	951.04	1038.52	946.811	963.98	1034.91	968.31	939.371	912.627	991.682	1005.81	966.379	989.508	1031.79	982.039	981.255	1015.12	1034.83	953.727	917.502	951.399
2	28	13	880.099	857.576	927.766	882.498	892.892	950.225	896.045	874.966	952.774	905.029	885.005	822.15	912.393	939.163	898.03	905.822	956.077	925.178	922.957	935.721	954.075	894.414	858.461	896.266
2	28	14	732.516	700.136	757.053	727.335	736.53	761.399	744.191	700.104	769.785	744.5	733.382	651.699	735.855	771.254	733.081	730.301	776.459	765.529	761.354	758.627	773.922	737.088	705.937	741.471
2	28	15	552.703	516.692	558.572	542.483	551.022	552.888	561.334	503.83	563.493	554.515	550.705	464.023	537.899	573.957	542.358	531.226	572.525	574.935	570.687	556.42	567.907	550.806	526.059	556.682
2	28	16	297.222	272.372	295	289.127	293.353	284.08	300.717	259.992	293.146	294.993	294.922	237.026	278.56	304.796	285.413	276.522	299.181	307.265	303.481	291.275	297.736	293.003	278.931	297.182
2	28	17	66.137	60.619	67.047	64.869	64.871	61.725	66.13	61.139	64.933	66.305	65.774	54.813	60.459	68.628	62.929	62.711	65.569	68.369	66.625	65.483	67.418	64.886	61.211	65.593
2	28	18	0	0	0	0	0	0	0	0	0	0	0	0	0	0	0	0	0	0	0	0	0	0	0	0
2	28	19	0	0	0	0	0	0	0	0	0	0	0	0	0	0	0	0	0	0	0	0	0	0	0	0
2	28	20	0	0	0	0	0	0	0	0	0	0	0	0	0	0	0	0	0	0	0	0	0	0	0	0
2	28	21	0	0	0	0	0	0	0	0	0	0	0	0	0	0	0	0	0	0	0	0	0	0	0	0
2	28	22	0	0	0	0	0	0	0	0	0	0	0	0	0	0	0	0	0	0	0	0	0	0	0	0
2	28	23	0	0	0	0	0	0	0	0	0	0	0	0	0	0	0	0	0	0	0	0	0	0	0	0
3	1	0	0	0	0	0	0	0	0	0	0	0	0	0	0	0	0	0	0	0	0	0	0	0	0	0
3	1	1	0	0	0	0	0	0	0	0	0	0	0	0	0	0	0	0	0	0	0	0	0	0	0	0
3	1	2	0	0	0	0	0	0	0	0	0	0	0	0	0	0	0	0	0	0	0	0	0	0	0	0
3	1	3	0	0	0	0	0	0	0	0	0	0	0	0	0	0	0	0	0	0	0	0	0	0	0	0
3	1	4	0	0	0	0	0	0	0	0	0	0	0	0	0	0	0	0	0	0	0	0	0	0	0	0
3	1	5	0	0	0	0	0	0	0	0	0	0	0	0	0	0	0	0	0	0	0	0	0	0	0	0
3	1	6	0	0	0	0	0	0	0	0	0	0	0	0	0	0	0	0	0	0	0	0	0	0	0	0
3	1	7	80.262	66.015	73.664	74.084	73.788	86.273	78.519	89.444	79.908	74.348	77.623	90.505	75.852	75.485	66.88	82.872	72.733	79.111	75.184	77.803	79.709	73.336	68.406	76.006
3	1	8	333.878	359.477	396.594	320.545	314.689	513.783	322.753	493.001	465.585	336.604	321.855	509.733	452.492	357.831	373.014	462.702	428.348	322.642	320.534	439.495	446.286	319.608	315.513	312.089
3	1	9	306.114	316.74	344.901	317.575	313.744	350.855	306.124	345.352	351.234	326.092	311.172	327.044	333.867	337.771	324.318	347.427	342.656	321.624	318.434	349.109	356.758	315.62	304.891	311.102
3	1	10	592.77	603.891	655.172	610.735	606.624	664.573	596.424	645.976	666.162	626.146	601.957	610.826	634.784	647.751	620.58	653.755	654.963	623.367	617.932	661.017	674.943	609.439	588.034	603.638
3	1	11	840.196	854.164	925.954	862.506	866.021	966.303	854.595	908.734	959.294	886.861	853.167	865.003	918.796	921.604	888.662	924.884	949.424	890.997	890.601	941.702	960.114	869.542	838.473	863.124
3	1	12	498.918	490.681	531.728	505.07	501.048	518.626	498.69	509.023	528.682	515.516	502.445	473.538	501.62	530.851	502.332	520.008	523.479	517.668	509.164	529.303	541.108	502.537	483.12	501.162
3	1	13	808.077	787.702	852.28	811.297	817.231	861.972	819.11	805.302	868.086	830.909	812.514	754.463	829.553	860.521	820.55	831.607	868.917	846.396	841.47	856.521	873.839	818.782	786.085	819.879
3	1	14	791.205	754.551	815.682	784.221	796.326	824.92	805.723	751.71	832.624	803.192	791.831	700.305	796.81	832.874	792.528	786.097	841.536	828.112	825.001	818.585	834.809	796.759	762.84	802.151
3	1	15	591.332	551.068	595.526	579.196	589.595	591.069	601.541	534.776	602.079	592.205	588.834	492.432	575.175	613.329	579.821	565.345	612.952	615.536	611.646	593.59	605.696	589.227	562.554	596.046
3	1	16	400.032	355.563	383.995	381.956	393.362	374.577	408.719	325.24	385.85	389.989	394.465	295.189	368.556	404.147	378.657	353.598	400.309	414.184	411.619	379.599	387.43	392.088	372.032	400.836
3	1	17	110.254	90.839	99.041	101.583	105.772	91.567	112.731	85.17	97.143	103.554	107.214	77.057	91.82	107.476	98.207	87.161	103.499	113.169	111.764	95.967	98.353	105.067	98.298	109.021
3	1	18	0	0	0	0	0	0	0	0	0	0	0	0	0	0	0	0	0	0	0	0	0	0	0	0
3	1	19	0	0	0	0	0	0	0	0	0	0	0	0	0	0	0	0	0	0	0	0	0	0	0	0
3	1	20	0	0	0	0	0	0	0	0	0	0	0	0	0	0	0	0	0	0	0	0	0	0	0	0
3	1	21	0	0	0	0	0	0	0	0	0	0	0	0	0	0	0	0	0	0	0	0	0	0	0	0
3	1	22	0	0	0	0	0	0	0	0	0	0	0	0	0	0	0	0	0	0	0	0	0	0	0	0
3	1	23	0	0	0	0	0	0	0	0	0	0	0	0	0	0	0	0	0	0	0	0	0	0	0	0
3	2	0	0	0	0	0	0	0	0	0	0	0	0	0	0	0	0	0	0	0	0	0	0	0	0	0
3	2	1	0	0	0	0	0	0	0	0	0	0	0	0	0	0	0	0	0	0	0	0	0	0	0	0
3	2	2	0	0	0	0	0	0	0	0	0	0	0	0	0	0	0	0	0	0	0	0	0	0	0	0
3	2	3	0	0	0	0	0	0	0	0	0	0	0	0	0	0	0	0	0	0	0	0	0	0	0	0
3	2	4	0	0	0	0	0	0	0	0	0	0	0	0	0	0	0	0	0	0	0	0	0	0	0	0
3	2	5	0	0	0	0	0	0	0	0	0	0	0	0	0	0	0	0	0	0	0	0	0	0	0	0
3	2	6	0	0	0	0	0	0	0	0	0	0	0	0	0	0	0	0	0	0	0	0	0	0	0	0
3	2	7	123.198	108.479	121.101	116.194	115.468	156.752	120.939	163.407	139.867	116.917	120.213	170.872	134.48	118.877	108.917	147.094	122.996	122.521	117.376	133.94	136.602	115.006	108.289	118.087
3	2	8	280.591	295.549	325.121	273.373	268.346	395.539	272.542	383.573	367.095	284.802	272.8	388.616	354.543	300.1	304.992	365.335	342.244	274.723	272.6	351.359	357.478	271.68	266.225	265.634
3	2	9	262.192	418.82	464.788	337.987	350.369	715.199	293.794	613.294	617.394	371.835	295.38	661.285	612.867	414.83	464.225	574.399	576.056	337.132	379.266	551.316	555.718	359.64	361.33	326.136
3	2	10	892.758	1239.72	1362.33	1073.3	1150.11	1974.81	1033.29	1604.18	1750.93	1169.01	989.006	1696.86	1737.24	1294.25	1399.37	1570.03	1697.97	1139.03	1263.75	1570.73	1583.07	1168.61	1153.27	1103.62
3	2	11	1033.51	1065.46	1155.41	1066.98	1078.69	1241.83	1061.03	1143.15	1219.82	1101.25	1053.38	1098.16	1173	1149.78	1118.09	1163.61	1208.23	1108.14	1116.39	1186.66	1208.4	1083.51	1045.86	1073.67
3	2	12	692.968	715.773	777.76	707.254	757.498	971.377	755.294	761.672	910.32	744.349	709.093	760.36	894.134	799.008	803.351	794.963	925.434	783.187	823.01	837.763	847.437	759.288	729.417	758.593
3	2	13	1218.9	1180.09	1276.66	1204.35	1280.99	1487.08	1302.85	1173.18	1431.24	1254.61	1227.02	1137.62	1397.76	1332.13	1310.35	1253.12	1472.54	1334.89	1379.49	1339.31	1357.3	1280.47	1224.14	1293.55
3	2	14	1052.69	963.7	1039.88	1011.2	1077.51	1164.87	1116.2	901.376	1140.28	1047.08	1046.34	853.775	1110.92	1105.92	1071.41	986.461	1190.78	1131.9	1159.99	1073.11	1088.42	1074.23	1021.34	1096.71
3	2	15	463.367	402.332	433.956	434.038	463.232	463.483	487.727	352.214	463.735	447.199	455.546	323.078	449.686	470.296	447.985	396.059	491.821	490.565	498.345	439.766	446.763	460.731	435.344	474.886
3	2	16	492.259	362.395	387.433	422.808	473.419	411.887	527.688	257.523	419.187	433.995	469.224	233.743	411.292	458.601	428.303	316.041	478.021	514.292	526.228	385.969	390.803	466.673	432.85	497.889
3	2	17	176.767	97.124	103.209	132.53	157.67	95.985	191.535	89.418	106.185	134.433	160.592	89.723	104.277	142.066	124.778	73.357	139.013	178.739	182.015	96.1	97.507	153.236	137.255	172.585
3	2	18	0	0	0	0	0	0	0	0	0	0	0	0	0	0	0	0	0	0	0	0	0	0	0	0
3	2	19	0	0	0	0	0	0	0	0	0	0	0	0	0	0	0	0	0	0	0	0	0	0	0	0
3	2	20	0	0	0	0	0	0	0	0	0	0	0	0	0	0	0	0	0	0	0	0	0	0	0	0
3	2	21	0	0	0	0	0	0	0	0	0	0	0	0	0	0	0	0	0	0	0	0	0	0	0	0
3	2	22	0	0	0	0	0	0	0	0	0	0	0	0	0	0	0	0	0	0	0	0	0	0	0	0
3	2	23	0	0	0	0	0	0	0	0	0	0	0	0	0	0	0	0	0	0	0	0	0	0	0	0
3	3	0	0	0	0	0	0	0	0	0	0	0	0	0	0	0	0	0	0	0	0	0	0	0	0	0
3	3	1	0	0	0	0	0	0	0	0	0	0	0	0	0	0	0	0	0	0	0	0	0	0	0	0
3	3	2	0	0	0	0	0	0	0	0	0	0	0	0	0	0	0	0	0	0	0	0	0	0	0	0
3	3	3	0	0	0	0	0	0	0	0	0	0	0	0	0	0	0	0	0	0	0	0	0	0	0	0
3	3	4	0	0	0	0	0	0	0	0	0	0	0	0	0	0	0	0	0	0	0	0	0	0	0	0
3	3	5	0	0	0	0	0	0	0	0	0	0	0	0	0	0	0	0	0	0	0	0	0	0	0	0
3	3	6	0	0	0	0	0	0	0	0	0	0	0	0	0	0	0	0	0	0	0	0	0	0	0	0
3	3	7	38.321	35.503	40.171	38.023	37.207	38.101	37.599	39.375	39.196	38.845	38.215	35.649	35.958	40.128	36.066	39.675	37.707	39.387	37.661	39.792	41.186	37.285	34.904	37.499
3	3	8	214.234	212.526	231.62	216.962	212.962	224.325	211.553	226.584	228.969	221.593	215.043	210.768	216.024	228.108	215.526	229.076	223.836	219.755	214.679	230.672	236.257	213.94	205.817	212.346
3	3	9	404.07	419.189	455.824	420.246	415.282	464.014	404.966	456.75	464.17	431.391	411.54	433.174	441.632	446.591	429.027	459.205	452.974	425.439	421.443	461.278	471.221	417.742	403.793	411.748
3	3	10	597.413	606.952	658.375	614.781	610.114	664.122	600.295	647.718	667.218	629.91	606.258	611.37	635.348	651.153	622.947	655.791	656.066	627.141	620.891	663.114	677.202	612.884	591.247	607.298
3	3	11	705.728	752.924	818.685	739.15	761.509	948.158	743.58	828.519	907.506	770.891	726.451	813.846	880.472	815.445	809.067	842.356	901.091	780.294	802.362	862.363	875.809	765.607	739.954	755.788
3	3	12	877.618	890.847	966.159	893.294	929.176	1105.27	925.486	937.477	1065.42	928.982	892.634	912.258	1034.71	981.406	965.757	971.151	1073.47	959.877	984.863	1010.54	1025.97	931.613	895.752	929.91
3	3	13	1200.17	1154.98	1249.72	1175.98	1279.86	1538.74	1310.6	1134.64	1456.51	1233.82	1208.01	1117.36	1433.67	1323.6	1317.19	1229.61	1513.9	1337.78	1402.66	1334.62	1348.91	1277.98	1219.08	1296.35
3	3	14	1542.81	1317.1	1417.04	1406.63	1618.63	1854.46	1735.07	1084.97	1741.02	1483.67	1516.49	1063.59	1738.57	1614.02	1605.86	1304.59	1900.71	1726.12	1838.05	1532.96	1541.1	1605	1509.51	1672.95
3	3	15	1454.7	1067	1138.02	1229.15	1460.72	1453.11	1637.99	646.801	1395.74	1288.31	1390.21	587.832	1402.94	1401.45	1362.09	923.591	1613.67	1589.95	1686.27	1205.4	1208.82	1437.98	1331.88	1540.9
3	3	16	955.736	549.406	576.654	723.691	900	684.855	1076.34	187.524	693.969	749.332	878.511	166.705	705.402	813.1	756.592	357.515	895.539	1009.84	1063.77	580.053	579.57	876.336	792.274	978.36
3	3	17	244.885	102.719	106.569	163.68	210.446	96.652	272.107	97.945	112.88	165.464	215.076	108.664	114.138	176.806	150.833	59.011	173.024	245.638	253.383	94.76	95.259	202.141	176.637	237.438
3	3	18	0	0	0	0	0	0	0	0	0	0	0	0	0	0	0	0	0	0	0	0	0	0	0	0
3	3	19	0	0	0	0	0	0	0	0	0	0	0	0	0	0	0	0	0	0	0	0	0	0	0	0
3	3	20	0	0	0	0	0	0	0	0	0	0	0	0	0	0	0	0	0	0	0	0	0	0	0	0
3	3	21	0	0	0	0	0	0	0	0	0	0	0	0	0	0	0	0	0	0	0	0	0	0	0	0
3	3	22	0	0	0	0	0	0	0	0	0	0	0	0	0	0	0	0	0	0	0	0	0	0	0	0
3	3	23	0	0	0	0	0	0	0	0	0	0	0	0	0	0	0	0	0	0	0	0	0	0	0	0
3	4	0	0	0	0	0	0	0	0	0	0	0	0	0	0	0	0	0	0	0	0	0	0	0	0	0
3	4	1	0	0	0	0	0	0	0	0	0	0	0	0	0	0	0	0	0	0	0	0	0	0	0	0
3	4	2	0	0	0	0	0	0	0	0	0	0	0	0	0	0	0	0	0	0	0	0	0	0	0	0
3	4	3	0	0	0	0	0	0	0	0	0	0	0	0	0	0	0	0	0	0	0	0	0	0	0	0
3	4	4	0	0	0	0	0	0	0	0	0	0	0	0	0	0	0	0	0	0	0	0	0	0	0	0
3	4	5	0	0	0	0	0	0	0	0	0	0	0	0	0	0	0	0	0	0	0	0	0	0	0	0
3	4	6	0	0	0	0	0	0	0	0	0	0	0	0	0	0	0	0	0	0	0	0	0	0	0	0
3	4	7	288.65	92.052	111.919	166.036	186.003	383.305	274.61	423.182	245.916	146.996	235.861	533.158	253.088	131.982	88.934	296.898	148.076	231.986	200.773	198.235	197.591	173.971	142.562	224.204
3	4	8	342.368	448.728	526.33	174.468	168.771	1304.49	264.82	1177.19	977.458	230.244	206.667	1396.85	997.902	305.757	504.217	968.651	779.127	148.563	185.786	805.861	803.253	188.023	224.683	143.333
3	4	9	241.525	992.938	1123.1	584.503	649.964	2181.87	386.524	1780.62	1775.73	723.17	388.683	2024.91	1795.99	892.051	1169.29	1613.43	1605.72	552.289	761.492	1504.64	1504.53	690.747	739.143	534.728
3	4	10	754.096	1460.29	1620.75	1105.7	1263.48	2732.51	1034.29	2089.62	2332.01	1274.73	941.645	2302.65	2344.85	1489.34	1738.64	2020	2244.78	1208.13	1464.68	2010.97	2015.29	1297.2	1304.98	1170.63
3	4	11	1284.05	1747.52	1918.84	1505.58	1733.51	2981.74	1610	2147.8	2619.94	1676.46	1426.66	2313.42	2627.02	1906.23	2097.11	2185.96	2621.4	1740.57	1994.38	2278.27	2285.61	1753.25	1715.14	1686.97
3	4	12	1687.54	1872.99	2040.8	1757.43	2028.42	2982.09	2013.25	2017.6	2681.84	1914.51	1767.22	2124.64	2684.03	2139.15	2262.15	2161.47	2765.27	2092.42	2320.6	2344.95	2354.22	2033.82	1956.62	2028.22
3	4	13	1895.85	1819	1969.36	1821.46	2130.88	2800.44	2215	1699.49	2555.28	1960.51	1914.61	1755.31	2562.87	2174.17	2242.45	1948.29	2721.3	2241.79	2448.68	2220.34	2227.3	2122.55	2015.29	2173.1
3	4	14	1919.4	1600.7	1720.5	1716.13	2040.79	2373.5	2211.08	1215.43	2205.72	1827.64	1880.92	1207.94	2219.2	2014.9	2026.7	1554.91	2444.7	2186.71	2360.45	1898.59	1902.26	2019.99	1892.99	2119.68
3	4	15	1701.04	1196.58	1272.87	1402.94	1710.62	1688.11	1942.14	618.9	1612.62	1477.61	1615.85	553.82	1632.42	1621.2	1581.74	989.677	1900.81	1872.66	2001.94	1363.03	1362.58	1680.34	1549.28	1815.08
3	4	16	1235.07	663.904	692.463	907.371	1156.97	841.95	1403.41	136.372	856.613	941.486	1126.23	111.365	878.467	1028.13	954.57	379.02	1142.79	1307	1383.46	696.755	693.305	1123.48	1009.75	1266.5
3	4	17	418.154	144.039	145.41	260.317	351.319	126.15	470.161	141.878	156.945	262.218	360.207	172.42	163.064	281.859	235.389	56.324	274.209	416.728	432.455	122.582	121.882	335.067	288.592	403.302
3	4	18	0	0	0	0	0	0	0	0	0	0	0	0	0	0	0	0	0	0	0	0	0	0	0	0
3	4	19	0	0	0	0	0	0	0	0	0	0	0	0	0	0	0	0	0	0	0	0	0	0	0	0
3	4	20	0	0	0	0	0	0	0	0	0	0	0	0	0	0	0	0	0	0	0	0	0	0	0	0
3	4	21	0	0	0	0	0	0	0	0	0	0	0	0	0	0	0	0	0	0	0	0	0	0	0	0
3	4	22	0	0	0	0	0	0	0	0	0	0	0	0	0	0	0	0	0	0	0	0	0	0	0	0
3	4	23	0	0	0	0	0	0	0	0	0	0	0	0	0	0	0	0	0	0	0	0	0	0	0	0
3	5	0	0	0	0	0	0	0	0	0	0	0	0	0	0	0	0	0	0	0	0	0	0	0	0	0
3	5	1	0	0	0	0	0	0	0	0	0	0	0	0	0	0	0	0	0	0	0	0	0	0	0	0
3	5	2	0	0	0	0	0	0	0	0	0	0	0	0	0	0	0	0	0	0	0	0	0	0	0	0
3	5	3	0	0	0	0	0	0	0	0	0	0	0	0	0	0	0	0	0	0	0	0	0	0	0	0
3	5	4	0	0	0	0	0	0	0	0	0	0	0	0	0	0	0	0	0	0	0	0	0	0	0	0
3	5	5	0	0	0	0	0	0	0	0	0	0	0	0	0	0	0	0	0	0	0	0	0	0	0	0
3	5	6	0	0	0	0	0	0	0	0	0	0	0	0	0	0	0	0	0	0	0	0	0	0	0	0
3	5	7	330.018	94.417	116.437	178.576	204.104	431.397	313.447	481.531	271.973	154.82	264.877	610.057	280.733	135.804	89.815	333.64	157.037	259.81	222.258	217.381	216.354	189.19	151.609	251.177
3	5	8	345.959	481.263	563.646	187.57	180.457	1375.86	265.389	1247.25	1034.75	248.467	202.955	1476.1	1055.03	329.072	538.235	1028.07	825.367	148.94	198.066	856.406	854.048	201.844	242.015	143.698
3	5	9	279.331	1026.19	1158.16	625.386	688.294	2202.75	425.961	1807.99	1800.81	762.824	429.796	2047.87	1818.51	929.946	1199.6	1641.62	1631.13	592.914	797.84	1533.43	1534.4	728.742	774.798	574.114
3	5	10	810.047	1496.58	1658.88	1153.34	1305.86	2758.59	1082.17	2121.63	2360.43	1319.15	993.128	2330.25	2371.03	1530.36	1770.87	2051.68	2272.9	1254.26	1503.22	2042.36	2047.77	1338.95	1343.81	1215.36
3	5	11	1350.9	1809.39	1985.48	1571	1797.47	3063.74	1674.3	2216.24	2694.5	1742.21	1492.56	2381.68	2700.61	1973.4	2162.12	2254.1	2695.23	1806.78	2059.69	2347.29	2355.52	1817.32	1776.73	1751.18
3	5	12	1744.58	1930.49	2103.07	1814.21	2092.98	3089.08	2078.35	2081.24	2771.93	1975.03	1825.28	2193.39	2776.8	2206.2	2334.16	2228.54	2860.07	2159.45	2395.76	2418.53	2427.5	2098.37	2018.44	2093.23
3	5	13	1956.09	1873.99	2028.41	1880.19	2190.84	2866.82	2276.47	1754.62	2619.2	2020.16	1974.43	1806.6	2625.64	2235.91	2301.85	2005.11	2788.17	2304.45	2512.43	2280.16	2287.97	2182.39	2072.39	2233.88
3	5	14	1937.6	1618.73	1739.75	1736.53	2053.88	2376.71	2222.67	1242.57	2213.63	1845.83	1899	1230.17	2224.61	2029.96	2037.23	1574.77	2449.49	2199.55	2368.7	1912.3	1917.01	2033.35	1906.31	2132.13
3	5	15	1700.18	1200.9	1277.67	1406.35	1707.35	1677.89	1935.68	630.572	1607.08	1479.48	1615.93	562.617	1624.62	1620.35	1578.39	996.58	1890.53	1867.84	1993.15	1363.83	1364.15	1677.55	1547.53	1810.4
3	5	16	1196.52	656.865	686.261	888.26	1120.48	820.581	1352.89	159.567	836.543	919.948	1093.75	125.415	854.718	1001	928.27	390.815	1104.37	1262.93	1332.79	688.179	685.889	1089.01	980.71	1223.77
3	5	17	417.376	152.113	154.428	265.38	351.781	132.789	466.395	141.509	163.624	267.026	361.398	169.092	168.468	285.702	239.323	63.709	275.873	415.285	429.286	131.313	131.008	336.164	290.875	401.903
3	5	18	0	0	0	0	0	0	0	0	0	0	0	0	0	0	0	0	0	0	0	0	0	0	0	0
3	5	19	0	0	0	0	0	0	0	0	0	0	0	0	0	0	0	0	0	0	0	0	0	0	0	0
3	5	20	0	0	0	0	0	0	0	0	0	0	0	0	0	0	0	0	0	0	0	0	0	0	0	0
3	5	21	0	0	0	0	0	0	0	0	0	0	0	0	0	0	0	0	0	0	0	0	0	0	0	0
3	5	22	0	0	0	0	0	0	0	0	0	0	0	0	0	0	0	0	0	0	0	0	0	0	0	0
3	5	23	0	0	0	0	0	0	0	0	0	0	0	0	0	0	0	0	0	0	0	0	0	0	0	0
3	6	0	0	0	0	0	0	0	0	0	0	0	0	0	0	0	0	0	0	0	0	0	0	0	0	0
3	6	1	0	0	0	0	0	0	0	0	0	0	0	0	0	0	0	0	0	0	0	0	0	0	0	0
3	6	2	0	0	0	0	0	0	0	0	0	0	0	0	0	0	0	0	0	0	0	0	0	0	0	0
3	6	3	0	0	0	0	0	0	0	0	0	0	0	0	0	0	0	0	0	0	0	0	0	0	0	0
3	6	4	0	0	0	0	0	0	0	0	0	0	0	0	0	0	0	0	0	0	0	0	0	0	0	0
3	6	5	0	0	0	0	0	0	0	0	0	0	0	0	0	0	0	0	0	0	0	0	0	0	0	0
3	6	6	28.211	0	0	12.127	16.095	4.292	27.804	15.126	0	10.355	21.548	26.011	0	9.43	0.408	1.873	0	22.561	19.33	0	0	14.515	9.912	21.188
3	6	7	437.889	79.533	105.803	201.155	243.015	553.113	413.654	628.396	326.938	163.034	336.164	811.967	342.239	131.644	71.404	417.64	162.913	326.985	270.936	250.2	247.353	219.539	164.246	316.299
3	6	8	327.342	490.605	578.774	156.255	147.837	1464.36	234.184	1330.66	1095.21	224.755	159.185	1577.5	1118.09	314.045	550.862	1091.84	863.721	109.244	165.563	902.146	898.924	172.267	220.494	105.216
3	6	9	253.609	1031.56	1165	617.674	681.571	2208.25	407.208	1819.51	1810.36	759.208	412.871	2055.15	1826.72	930.024	1205.85	1653.32	1639.11	580.993	792.242	1544.03	1545.22	723.493	772.432	562.556
3	6	10	746.401	1380.61	1530.14	1065.69	1205.35	2522	998.406	1949.68	2165.16	1218.38	916.985	2134.66	2172.49	1412.19	1630.36	1886.53	2085.83	1157.78	1385.86	1878.21	1883.83	1235.85	1240.08	1121.81
3	6	11	1245.01	1590.63	1742.22	1414.48	1591.44	2593.86	1498.47	1921.58	2302.14	1551.02	1355.03	2041.94	2299.27	1736.75	1873.42	1950.29	2303.29	1606.66	1802.02	2025.51	2035.54	1606.91	1566.94	1557.1
3	6	12	1448.84	1552.04	1688.06	1490.74	1673.24	2347.34	1667.9	1666.03	2135.14	1600.89	1500.56	1723.65	2125.9	1761	1828.1	1765.13	2194.06	1729.13	1880.55	1895.61	1907.45	1676.87	1611.49	1675.88
3	6	13	1734.47	1651.76	1787.12	1668.28	1916.53	2462.18	1989.85	1563.36	2262.58	1781.89	1746.9	1596.27	2260.99	1958.2	1999.94	1764.28	2399.22	2015.23	2178.38	1987.42	1996.82	1909.47	1813.73	1953.36
3	6	14	1626.75	1384.5	1489.04	1481.78	1701.78	1930.7	1824.53	1130.64	1819.14	1561.49	1597.98	1104.04	1814.46	1696.44	1683.99	1365.55	1985.38	1814.9	1927.95	1606.25	1615.24	1687.39	1586.92	1759.06
3	6	15	1335.44	1005.37	1073.63	1148.41	1332.78	1315.76	1479.91	662.888	1275.23	1196.93	1281.11	602.022	1273.04	1290.39	1245.75	891.665	1452.19	1444.21	1516.36	1122.93	1129.12	1314.2	1221.42	1399.56
3	6	16	852.703	557.266	590.089	689.23	808.481	648.206	933.209	293.519	663.054	709.004	798.017	253.547	660.508	756.713	703.237	426.479	802.719	892.161	923.502	587.034	591.092	792.159	725.916	864.252
3	6	17	211.285	98.27	102.873	148.054	182.879	90.96	230.741	85.915	105.366	149.282	187.945	92.523	104.829	157.972	135.248	58.951	151.76	211.034	215.34	92.059	93.009	176.477	155.707	203.893
3	6	18	0	0	0	0	0	0	0	0	0	0	0	0	0	0	0	0	0	0	0	0	0	0	0	0
3	6	19	0	0	0	0	0	0	0	0	0	0	0	0	0	0	0	0	0	0	0	0	0	0	0	0
3	6	20	0	0	0	0	0	0	0	0	0	0	0	0	0	0	0	0	0	0	0	0	0	0	0	0
3	6	21	0	0	0	0	0	0	0	0	0	0	0	0	0	0	0	0	0	0	0	0	0	0	0	0
3	6	22	0	0	0	0	0	0	0	0	0	0	0	0	0	0	0	0	0	0	0	0	0	0	0	0
3	6	23	0	0	0	0	0	0	0	0	0	0	0	0	0	0	0	0	0	0	0	0	0	0	0	0
3	7	0	0	0	0	0	0	0	0	0	0	0	0	0	0	0	0	0	0	0	0	0	0	0	0	0
3	7	1	0	0	0	0	0	0	0	0	0	0	0	0	0	0	0	0	0	0	0	0	0	0	0	0
3	7	2	0	0	0	0	0	0	0	0	0	0	0	0	0	0	0	0	0	0	0	0	0	0	0	0
3	7	3	0	0	0	0	0	0	0	0	0	0	0	0	0	0	0	0	0	0	0	0	0	0	0	0
3	7	4	0	0	0	0	0	0	0	0	0	0	0	0	0	0	0	0	0	0	0	0	0	0	0	0
3	7	5	0	0	0	0	0	0	0	0	0	0	0	0	0	0	0	0	0	0	0	0	0	0	0	0
3	7	6	14.789	3.552	5.031	9.428	10.516	6.734	14.496	10.595	4.247	9.137	12.584	12.792	3.118	9.306	5.044	6.353	4.322	13.382	11.847	3.903	4.427	10.022	7.698	12.29
3	7	7	199.858	103.307	120.371	132.625	143.427	272.807	192.277	300.029	196.992	123.151	170.982	357.602	197.231	116.451	100.911	227.972	138.44	170.484	152.732	170.957	172.125	136.916	117.672	164.583
3	7	8	435.237	538.02	600.756	414.378	404.246	928.933	405.839	880.203	791.938	450.424	388.918	954.936	781.229	495.671	565.552	790.356	696.907	390.865	414.69	720.335	727.7	416.697	424.528	378.228
3	7	9	519.398	682.007	748.826	608.168	615.363	979.797	553.083	885.909	891.52	646.992	560.245	912.993	871.741	696.363	728.862	850.905	845.749	609.064	645.305	830.294	841.172	625.746	618.185	589.771
3	7	10	721.764	806.846	878.865	777.268	790.01	1023.92	755.554	925.84	974.671	811.519	751.07	916.02	944.299	857.672	856.451	923.895	952.94	802.464	824.668	929.78	944.688	796.51	774.16	777.283
3	7	11	893.939	980.78	1067.45	946.907	992.917	1323.09	964.655	1104.96	1237.23	996.274	927.847	1108.68	1210.97	1065.6	1076.92	1120.49	1231.9	1015.17	1063.35	1150.47	1165.08	998.826	966.7	983.52
3	7	12	659.761	652.02	706.188	668.446	667.637	705.402	664.49	677.128	712.882	683.976	665.363	634.245	679.085	706.756	672.936	693.289	707.861	689.547	682.539	708.004	722.946	669.582	643.957	667.803
3	7	13	858.771	829.07	896.833	853.845	879.741	966.462	889.258	838.912	952.6	879.816	862.615	797.485	919.549	920.086	887.892	876.915	966.289	914.491	923.96	917.216	933.001	880.268	842.952	885.904
3	7	14	1107.1	995.177	1072.85	1051.73	1132.49	1229.06	1182.2	914.497	1195.13	1090.39	1096.69	869.281	1169.17	1155.17	1121.33	1011.83	1258.6	1193.67	1229.14	1112.77	1127.12	1127.71	1069.63	1156.61
3	7	15	601.104	554.736	599.193	585.348	598.898	596.565	613.495	530.239	607.949	598.824	597.484	486.973	581.456	620.991	587.027	565.139	622.107	626.351	623.507	597.543	609.49	598.153	570.362	606.532
3	7	16	429.108	323.214	346.1	373.969	412.03	358.588	455.095	238.624	367.34	382.829	410.635	212.368	358.336	402.421	374.514	287.113	413.064	445.858	452.935	342.815	347.725	406.762	378.333	431.543
3	7	17	127.233	90.293	97.698	108.29	117.927	88.576	132.569	87.593	95.929	109.953	120.317	83.725	91.416	114.514	102.603	80.951	109.398	129.149	128.567	93.028	95.164	116.146	106.837	124.513
3	7	18	0	0	0	0	0	0	0	0	0	0	0	0	0	0	0	0	0	0	0	0	0	0	0	0
3	7	19	0	0	0	0	0	0	0	0	0	0	0	0	0	0	0	0	0	0	0	0	0	0	0	0
3	7	20	0	0	0	0	0	0	0	0	0	0	0	0	0	0	0	0	0	0	0	0	0	0	0	0
3	7	21	0	0	0	0	0	0	0	0	0	0	0	0	0	0	0	0	0	0	0	0	0	0	0	0
3	7	22	0	0	0	0	0	0	0	0	0	0	0	0	0	0	0	0	0	0	0	0	0	0	0	0
3	7	23	0	0	0	0	0	0	0	0	0	0	0	0	0	0	0	0	0	0	0	0	0	0	0	0
3	8	0	0	0	0	0	0	0	0	0	0	0	0	0	0	0	0	0	0	0	0	0	0	0	0	0
3	8	1	0	0	0	0	0	0	0	0	0	0	0	0	0	0	0	0	0	0	0	0	0	0	0	0
3	8	2	0	0	0	0	0	0	0	0	0	0	0	0	0	0	0	0	0	0	0	0	0	0	0	0
3	8	3	0	0	0	0	0	0	0	0	0	0	0	0	0	0	0	0	0	0	0	0	0	0	0	0
3	8	4	0	0	0	0	0	0	0	0	0	0	0	0	0	0	0	0	0	0	0	0	0	0	0	0
3	8	5	0	0	0	0	0	0	0	0	0	0	0	0	0	0	0	0	0	0	0	0	0	0	0	0
3	8	6	0	0	0	0	0	0	0	0	0	0	0	0	0	0	0	0	0	0	0	0	0	0	0	0
3	8	7	102.552	97.266	106.998	101.853	100.225	103.65	101.105	106.374	105.546	103.537	102.299	98.893	98.893	106.19	98.401	106.635	102.198	104.746	101.247	106.588	109.457	100.376	95.455	100.856
3	8	8	270.297	271.562	295.581	275.875	270.69	289.685	267.181	291.891	293.979	281.939	271.55	273.185	278.021	290.374	275.513	294.036	287.003	278.272	272.959	295.374	302.303	272.141	262.376	269.075
3	8	9	348.255	354.857	385.771	359.206	354.258	383.74	347.522	381.204	387.489	367.756	353.285	358.326	367.598	379.605	361.946	384.638	379.197	363.956	358.699	387.292	395.982	356.07	343.487	352.141
3	8	10	878.122	918.726	997.095	915.994	915.536	1055.58	893.052	1003.41	1040.49	943.668	897.771	963.129	997.138	981.806	952.572	1010.8	1021.03	937.33	938.739	1020.2	1039.94	920.714	890.655	908.048
3	8	11	810.335	813.681	881.491	827.814	825.874	893.901	817.169	858.683	897.025	848.189	820.181	810.276	855.902	877.475	839.628	873.832	886.98	850.666	844.053	888.301	906.617	828.943	798.738	824.018
3	8	12	1083.51	1078.25	1167.14	1098.71	1109.48	1213.29	1104.63	1123.09	1208.35	1128.73	1094.93	1064.05	1158.49	1172.91	1127.86	1153.43	1205.32	1145.55	1145.6	1184.01	1206.73	1112.57	1070.41	1109.95
3	8	13	922.928	898.6	971.909	925.88	933.583	984.118	936.261	916.917	991.015	948.348	927.821	859.127	947.424	982.346	937.056	947.788	992.792	967.03	961.917	977.095	996.672	935.258	897.873	936.846
3	8	14	870.148	829.5	896.415	862.736	874.334	900.601	884.297	826.507	911.329	882.932	870.721	768.8	871.374	914.552	869.132	863.391	920.248	909.001	904.133	897.949	915.917	874.849	837.783	880.581
3	8	15	443.532	423.296	458.298	441.572	441.359	441.223	444.69	424.337	453.44	450.249	443.768	390.248	430.133	463.715	436.36	440.146	454.229	458.482	450.981	453.754	463.915	441.906	423.244	443.782
3	8	16	485.718	431.083	465.079	463.612	476.618	450.23	495.264	393.8	465.214	472.878	478.765	354.546	444.112	489.36	457.929	427.759	482.474	501.706	497.813	458.745	468.223	475.053	450.918	485.687
3	8	17	128.235	108.946	118.605	120.176	123.441	108.54	129.966	103.684	115.2	122.308	125.39	94.391	108.624	126.415	115.781	105.708	120.784	131.245	128.972	114.908	117.799	122.837	115.505	126.545
3	8	18	0	0	0	0	0	0	0	0	0	0	0	0	0	0	0	0	0	0	0	0	0	0	0	0
3	8	19	0	0	0	0	0	0	0	0	0	0	0	0	0	0	0	0	0	0	0	0	0	0	0	0
3	8	20	0	0	0	0	0	0	0	0	0	0	0	0	0	0	0	0	0	0	0	0	0	0	0	0
3	8	21	0	0	0	0	0	0	0	0	0	0	0	0	0	0	0	0	0	0	0	0	0	0	0	0
3	8	22	0	0	0	0	0	0	0	0	0	0	0	0	0	0	0	0	0	0	0	0	0	0	0	0
3	8	23	0	0	0	0	0	0	0	0	0	0	0	0	0	0	0	0	0	0	0	0	0	0	0	0
3	9	0	0	0	0	0	0	0	0	0	0	0	0	0	0	0	0	0	0	0	0	0	0	0	0	0
3	9	1	0	0	0	0	0	0	0	0	0	0	0	0	0	0	0	0	0	0	0	0	0	0	0	0
3	9	2	0	0	0	0	0	0	0	0	0	0	0	0	0	0	0	0	0	0	0	0	0	0	0	0
3	9	3	0	0	0	0	0	0	0	0	0	0	0	0	0	0	0	0	0	0	0	0	0	0	0	0
3	9	4	0	0	0	0	0	0	0	0	0	0	0	0	0	0	0	0	0	0	0	0	0	0	0	0
3	9	5	0	0	0	0	0	0	0	0	0	0	0	0	0	0	0	0	0	0	0	0	0	0	0	0
3	9	6	0	0	0	0	0	0	0	0	0	0	0	0	0	0	0	0	0	0	0	0	0	0	0	0
3	9	7	196.713	160.563	180.382	167.054	170.291	271.859	192.296	290.996	227.899	164.65	184.014	318.327	222.021	164.53	159.215	247.647	188.423	186.451	175.877	212.715	215.983	167.626	154.454	180.062
3	9	8	360.131	436.017	483.573	362.115	353.568	681.414	342.715	653.156	599.167	387.033	333.905	691.671	586.488	418.084	454.404	598.04	539.138	346.313	361.241	555.624	562.794	362.076	363.379	335.038
3	9	9	561.01	758.216	833.14	667.941	676.498	1104.05	601.451	996.717	1000.51	713.151	610.268	1031.24	979.356	770.106	811.676	954.789	946.334	666.597	710.432	929.363	941.143	688.823	682.298	645.552
3	9	10	978	1314.56	1441.9	1159.06	1228.33	2011.07	1112.62	1670.55	1804.83	1252.73	1074.6	1746.84	1783.32	1374.79	1465.81	1637.22	1751.04	1220.6	1335.78	1636.99	1652.11	1246.7	1227.75	1182.72
3	9	11	1242.15	1421.1	1548.88	1340.38	1434.13	2041.71	1380.98	1636.62	1873.47	1426.47	1305.52	1674.39	1847.28	1546.04	1594.66	1659.24	1868.63	1460.72	1561.95	1709.56	1726.7	1444.19	1401.05	1415.57
3	9	12	1245.57	1277.86	1386.11	1268.73	1348.83	1690.26	1345.67	1352.14	1596.28	1330.39	1271.87	1341.06	1564.19	1421.24	1420.98	1409.18	1620.26	1394.16	1455.74	1480.75	1498.88	1351.89	1299.36	1351.03
3	9	13	1232.46	1180.31	1276.35	1208.65	1298.45	1521.96	1327.96	1163.86	1454.54	1261.63	1238.42	1135.22	1425.74	1344.35	1326.72	1251.36	1505.51	1356.4	1409.15	1347.71	1364.06	1296.83	1237.63	1314.41
3	9	14	1425.48	1238.85	1333.41	1320.82	1474.5	1633.07	1564.35	1062.45	1561.57	1381.21	1404.51	1021.81	1544.51	1483.39	1456.79	1235.07	1680.42	1565.2	1639.86	1411.65	1424.13	1464.51	1382.04	1516.89
3	9	15	1217.92	941.51	1006.85	1064.95	1211.82	1184.5	1332.15	656.183	1160.77	1105.79	1173.28	592.65	1150.76	1183.89	1136.89	849.713	1303.91	1307.21	1360.53	1041.67	1050.06	1196.9	1116.19	1266.71
3	9	16	873.596	585.333	620.554	716.451	827.378	664.796	947.014	324.241	683.824	735.042	820.664	277.819	677.677	780.416	723.433	458.556	816.576	909.434	935.608	613.941	619.258	811.825	746.229	881
3	9	17	304.298	138.999	144.429	212.071	262.01	122.107	331.348	120.231	145.029	213.227	270.205	134.989	144.371	224.915	191.508	76.981	212.58	302.418	307.768	127.317	128.513	252.667	222.971	292.483
3	9	18	0	0	0	0	0	0	0	0	0	0	0	0	0	0	0	0	0	0	0	0	0	0	0	0
3	9	19	0	0	0	0	0	0	0	0	0	0	0	0	0	0	0	0	0	0	0	0	0	0	0	0
3	9	20	0	0	0	0	0	0	0	0	0	0	0	0	0	0	0	0	0	0	0	0	0	0	0	0
3	9	21	0	0	0	0	0	0	0	0	0	0	0	0	0	0	0	0	0	0	0	0	0	0	0	0
3	9	22	0	0	0	0	0	0	0	0	0	0	0	0	0	0	0	0	0	0	0	0	0	0	0	0
3	9	23	0	0	0	0	0	0	0	0	0	0	0	0	0	0	0	0	0	0	0	0	0	0	0	0
3	10	0	0	0	0	0	0	0	0	0	0	0	0	0	0	0	0	0	0	0	0	0	0	0	0	0
3	10	1	0	0	0	0	0	0	0	0	0	0	0	0	0	0	0	0	0	0	0	0	0	0	0	0
3	10	2	0	0	0	0	0	0	0	0	0	0	0	0	0	0	0	0	0	0	0	0	0	0	0	0
3	10	3	0	0	0	0	0	0	0	0	0	0	0	0	0	0	0	0	0	0	0	0	0	0	0	0
3	10	4	0	0	0	0	0	0	0	0	0	0	0	0	0	0	0	0	0	0	0	0	0	0	0	0
3	10	5	0	0	0	0	0	0	0	0	0	0	0	0	0	0	0	0	0	0	0	0	0	0	0	0
3	10	6	0	0	0	0	0	0	0	0	0	0	0	0	0	0	0	0	0	0	0	0	0	0	0	0
3	10	7	202.546	189.437	210.158	189.831	189.405	264.72	199.258	279.57	239.262	190.716	197.148	290.042	229.98	193.611	188.824	252.966	211.059	200.87	192.919	230.898	235.329	188.495	177.803	194.039
3	10	8	346.417	387.868	426.376	353.674	346.026	517.831	335.964	506.689	481.05	369.918	334.37	513.382	464.504	390.504	398.92	481.266	446.896	346.834	350.881	461.263	469.219	351.183	345.838	335.542
3	10	9	605.095	640.347	695.889	636.196	629.574	724.109	609.814	707.976	717.576	654.49	619.868	677.669	684.951	679.017	656.983	708.284	698.391	642.865	640.036	709.227	723.787	633.799	614.066	622.542
3	10	10	866.925	978.837	1066.21	938.493	955.444	1255.1	910.906	1130.15	1190.24	981.359	904.727	1122.29	1154.7	1038.87	1041.2	1126.04	1162.77	969.114	998.972	1132.27	1149.9	963.667	937.525	938.867
3	10	11	722.799	756.83	822.021	751.217	767.108	921.459	752.185	824.474	891.797	779.415	740.292	801.839	861.824	819.292	804.817	837.695	884.798	787.37	801.787	855.801	870.187	770.814	744.207	762.648
3	10	12	807.029	812.228	880.516	819.635	845.212	980.164	842.405	851.921	953.622	849.104	818.898	822.239	922.691	892.556	871.811	880.214	958.549	873.437	889.252	912.545	927.528	847.37	814.553	846.097
3	10	13	871.562	848.222	917.458	874.852	879.074	920.158	881.026	867.016	929.528	895.052	875.946	810.65	887.274	925.594	880.898	894.244	929.481	910.35	903.051	919.703	938.552	880.749	845.673	881.888
3	10	14	1220.97	1086.47	1170.62	1151.42	1252.95	1361.92	1314.24	974.737	1320.46	1196.71	1207.6	927.286	1295.4	1272.73	1239.04	1096.12	1400.2	1323.4	1369.34	1220.19	1234.62	1246.71	1180.73	1282.41
3	10	15	659.286	614.437	663.725	646.255	655.841	652.984	668.601	597.149	667.255	660.043	656.44	548.935	636.675	682.478	644.077	629.944	678.167	684.374	678.448	659.922	673.561	655.499	626.07	662.787
3	10	16	308.689	282.9	306.301	300.513	304.197	292.207	311.522	271.338	302.751	306.37	306.329	246.722	287.311	316.166	295.591	286.954	308.643	318.473	313.893	301.731	308.506	303.865	289.361	308.048
3	10	17	64.596	59.899	66.321	63.782	63.432	60.628	64.328	62.505	63.859	65.173	64.389	56.733	59.292	67.373	61.735	62.893	64.018	66.726	64.837	64.76	66.721	63.494	59.967	64
3	10	18	0	0	0	0	0	0	0	0	0	0	0	0	0	0	0	0	0	0	0	0	0	0	0	0
3	10	19	0	0	0	0	0	0	0	0	0	0	0	0	0	0	0	0	0	0	0	0	0	0	0	0
3	10	20	0	0	0	0	0	0	0	0	0	0	0	0	0	0	0	0	0	0	0	0	0	0	0	0
3	10	21	0	0	0	0	0	0	0	0	0	0	0	0	0	0	0	0	0	0	0	0	0	0	0	0
3	10	22	0	0	0	0	0	0	0	0	0	0	0	0	0	0	0	0	0	0	0	0	0	0	0	0
3	10	23	0	0	0	0	0	0	0	0	0	0	0	0	0	0	0	0	0	0	0	0	0	0	0	0
3	11	0	0	0	0	0	0	0	0	0	0	0	0	0	0	0	0	0	0	0	0	0	0	0	0	0
3	11	1	0	0	0	0	0	0	0	0	0	0	0	0	0	0	0	0	0	0	0	0	0	0	0	0
3	11	2	0	0	0	0	0	0	0	0	0	0	0	0	0	0	0	0	0	0	0	0	0	0	0	0
3	11	3	0	0	0	0	0	0	0	0	0	0	0	0	0	0	0	0	0	0	0	0	0	0	0	0
3	11	4	0	0	0	0	0	0	0	0	0	0	0	0	0	0	0	0	0	0	0	0	0	0	0	0
3	11	5	0	0	0	0	0	0	0	0	0	0	0	0	0	0	0	0	0	0	0	0	0	0	0	0
3	11	6	42.509	10.377	11.305	26.066	30.394	19.167	42.479	32.097	10.993	24.623	35.758	41.479	9.848	24.247	14.562	18.465	11.417	37.503	34.307	9.946	10.524	28.796	23.554	35.672
3	11	7	407.594	132.34	166.242	180.033	223.724	596.446	388.209	685.95	384.983	144.469	310.142	851.858	394.312	116.101	118.413	481.253	217.128	304.288	254.516	314.185	313.206	201.106	148.264	294.296
3	11	8	255.182	504.181	582.756	229.274	215.824	1250.59	191.78	1163.03	972.255	292.917	141.713	1342.61	981.42	369.222	548.393	976.175	789.961	166.387	230.086	827.841	828.741	240.021	280.53	160.611
3	11	9	358.689	1091.94	1225.11	719.691	771.211	2153.17	509.103	1817.4	1799.11	851.376	522.283	2017.65	1804.08	1008.82	1246.78	1664.06	1638.92	680.893	869.366	1562.62	1567.75	810.601	850.584	659.413
3	11	10	844.833	1492.82	1651.51	1176.94	1311.96	2639.35	1097.58	2074.17	2284.26	1332.24	1022.09	2252.23	2285.02	1528.6	1741.23	2009.54	2198.94	1265.01	1490.17	1999.08	2007.41	1343.56	1345.26	1225.79
3	11	11	1330.08	1670.86	1828.4	1500.21	1672.41	2674.47	1578.46	2004.54	2384.34	1636.54	1440.04	2117.99	2377.1	1822.32	1952.29	2033.67	2383.21	1689.98	1880.64	2108.82	2120.74	1688.14	1645.24	1637.9
3	11	12	1741.98	1879.24	2044.06	1796.62	2031.16	2883.68	2022.62	2013.56	2614.67	1935.78	1808.78	2091.92	2608.11	2137.58	2230	2142.45	2691.28	2098.06	2293.6	2309.57	2322.14	2035.68	1956.78	2033.69
3	11	13	1972.54	1872.43	2024.64	1898.28	2165.23	2738.97	2246.47	1766.64	2531.24	2021.39	1984.9	1789.78	2524.6	2212.99	2250.01	1990.18	2681.67	2275.9	2449.01	2236.1	2248.3	2157.44	2049.84	2206.19
3	11	14	1911.35	1608.94	1728.79	1731.3	1994.99	2241.45	2145.9	1285.3	2115.59	1824.12	1874.08	1250.04	2111.69	1982.43	1965.79	1572.28	2318.91	2130.61	2263.91	1863.89	1873.55	1977.01	1857.36	2065.26
3	11	15	1555.33	1168.72	1247.21	1338.67	1545.5	1496.4	1715.16	761.326	1462.26	1392.27	1491.56	681.96	1456.39	1496.52	1438.75	1029.39	1665.19	1674.17	1751.2	1295.71	1303.76	1524.05	1416.81	1622.57
3	11	16	1091.39	680.736	717.648	864.506	1024.73	781.205	1196.58	297.616	807.68	887.701	1014.65	242.582	807.265	947.61	874.771	487.784	1000	1136.79	1176.79	708.184	711.975	1001.97	914.293	1101.45
3	11	17	342.005	184.454	193.812	255.673	301.225	165.512	366.358	155.995	190.715	257.478	310.064	164.736	186.616	269.489	233.881	124.448	253.587	341.064	344.081	175.729	178.247	292.586	262.559	329.948
3	11	18	0	0	0	0	0	0	0	0	0	0	0	0	0	0	0	0	0	0	0	0	0	0	0	0
3	11	19	0	0	0	0	0	0	0	0	0	0	0	0	0	0	0	0	0	0	0	0	0	0	0	0
3	11	20	0	0	0	0	0	0	0	0	0	0	0	0	0	0	0	0	0	0	0	0	0	0	0	0
3	11	21	0	0	0	0	0	0	0	0	0	0	0	0	0	0	0	0	0	0	0	0	0	0	0	0
3	11	22	0	0	0	0	0	0	0	0	0	0	0	0	0	0	0	0	0	0	0	0	0	0	0	0
3	11	23	0	0	0	0	0	0	0	0	0	0	0	0	0	0	0	0	0	0	0	0	0	0	0	0
3	12	0	0	0	0	0	0	0	0	0	0	0	0	0	0	0	0	0	0	0	0	0	0	0	0	0
3	12	1	0	0	0	0	0	0	0	0	0	0	0	0	0	0	0	0	0	0	0	0	0	0	0	0
3	12	2	0	0	0	0	0	0	0	0	0	0	0	0	0	0	0	0	0	0	0	0	0	0	0	0
3	12	3	0	0	0	0	0	0	0	0	0	0	0	0	0	0	0	0	0	0	0	0	0	0	0	0
3	12	4	0	0	0	0	0	0	0	0	0	0	0	0	0	0	0	0	0	0	0	0	0	0	0	0
3	12	5	0	0	0	0	0	0	0	0	0	0	0	0	0	0	0	0	0	0	0	0	0	0	0	0
3	12	6	0	0	0	0	0	0	0	0	0	0	0	0	0	0	0	0	0	0	0	0	0	0	0	0
3	12	7	186.783	120.401	139.095	126.216	136.687	274.585	180.861	304.83	208.597	118.136	160.858	352.833	206.499	112.853	116.58	239.289	153.009	161.448	146.26	186.354	188.235	130.828	113.099	155.823
3	12	8	345.938	514.185	578.566	357.077	344.629	969.247	311.219	920.418	805.64	399.507	295.631	1016.86	799.087	450.495	542.603	808.846	692.453	318.824	354.679	721.339	727.163	360.301	376.752	308.388
3	12	9	433.656	1014.93	1133.24	723.331	761.089	1895.89	552.396	1617.82	1601.02	830.108	565.57	1780.82	1599.44	958.875	1141.3	1490.14	1465.59	694.302	840.036	1406.48	1413.49	792.813	818.983	672.414
3	12	10	906.145	1316.43	1448.02	1122.16	1207.79	2139.35	1069.08	1735.2	1886.95	1229.51	1021.5	1845.1	1875.1	1368.41	1492.81	1689.3	1824.92	1189.59	1332.75	1684.24	1696.14	1229.14	1216.5	1152.65
3	12	11	1113.66	1330.7	1453.57	1225.86	1340.05	2045.18	1278.55	1571.81	1840.54	1320.67	1186.53	1640.25	1827.96	1451.8	1528.94	1591.82	1838.61	1360.09	1485.81	1645.67	1657.73	1350.9	1313.11	1317.99
3	12	12	1235.87	1264.71	1371.6	1258.09	1334.39	1661.68	1331.36	1336.38	1572.86	1317.78	1261.15	1322.37	1539.97	1405.88	1403.03	1392.19	1595.79	1379.3	1437.41	1461.87	1480.12	1337.39	1285.36	1336.62
3	12	13	1868.68	1774.38	1918.06	1806.89	2024.18	2505.69	2092.71	1696.45	2335.87	1911.55	1878.64	1698.12	2319.61	2075.3	2091.56	1883.08	2460.86	2124.31	2263.33	2089.94	2105.14	2018.06	1919.61	2059.15
3	12	14	1483.1	1283.37	1380.84	1371.08	1534.15	1690.07	1630.17	1089.49	1618.57	1434.1	1460.42	1044.62	1601.46	1541.07	1513.2	1273.59	1746.77	1629.68	1708.99	1461.53	1474.2	1523.34	1436.78	1579.42
3	12	15	1268.62	939.678	1002.38	1083.46	1259.43	1213.55	1404.95	596.53	1184.3	1127.61	1213.79	532.275	1181.88	1214.38	1167.47	819.503	1358.17	1367.71	1434.43	1043.01	1048.77	1240.92	1151.37	1325.37
3	12	16	934.628	605.689	640.524	754.303	880.741	680.75	1017.97	300.951	706.968	773.855	873.645	250.189	702.079	823.045	759.979	454.513	859.432	972.447	1002.33	630.662	635.537	862.742	790.248	942.098
3	12	17	200.531	118.488	126.01	156.503	178.978	109.978	212.358	103.75	123.613	157.84	184.205	105.816	119.613	164.665	144.068	89.325	155.201	200.587	201.088	116.171	118.275	174.635	157.899	193.765
3	12	18	0	0	0	0	0	0	0	0	0	0	0	0	0	0	0	0	0	0	0	0	0	0	0	0
3	12	19	0	0	0	0	0	0	0	0	0	0	0	0	0	0	0	0	0	0	0	0	0	0	0	0
3	12	20	0	0	0	0	0	0	0	0	0	0	0	0	0	0	0	0	0	0	0	0	0	0	0	0
3	12	21	0	0	0	0	0	0	0	0	0	0	0	0	0	0	0	0	0	0	0	0	0	0	0	0
3	12	22	0	0	0	0	0	0	0	0	0	0	0	0	0	0	0	0	0	0	0	0	0	0	0	0
3	12	23	0	0	0	0	0	0	0	0	0	0	0	0	0	0	0	0	0	0	0	0	0	0	0	0
3	13	0	0	0	0	0	0	0	0	0	0	0	0	0	0	0	0	0	0	0	0	0	0	0	0	0
3	13	1	0	0	0	0	0	0	0	0	0	0	0	0	0	0	0	0	0	0	0	0	0	0	0	0
3	13	2	0	0	0	0	0	0	0	0	0	0	0	0	0	0	0	0	0	0	0	0	0	0	0	0
3	13	3	0	0	0	0	0	0	0	0	0	0	0	0	0	0	0	0	0	0	0	0	0	0	0	0
3	13	4	0	0	0	0	0	0	0	0	0	0	0	0	0	0	0	0	0	0	0	0	0	0	0	0
3	13	5	0	0	0	0	0	0	0	0	0	0	0	0	0	0	0	0	0	0	0	0	0	0	0	0
3	13	6	4.77	0	0.482	2.187	2.673	0.934	4.629	3.424	0.098	2.224	3.72	3.732	0	2.569	0	1.409	0	4.377	3.473	0.148	0.634	2.452	0.976	3.561
3	13	7	182.618	155.754	173.07	159.626	161.9	220.113	179.048	235.427	197.609	158.437	172.838	245.531	189.722	159.269	155.058	210.975	172.651	175.641	166.488	190.695	194.433	159.902	148.338	169.582
3	13	8	354.454	440.435	486.798	376.589	367.031	651.839	340.077	631.587	583.589	400.065	342.13	659.367	568.617	428.773	456.225	584.044	530.405	360.09	373.715	547.429	555.277	375.183	374.799	348.394
3	13	9	609.277	1170.1	1299.17	895.646	928.925	2029.95	725.101	1762.69	1748.01	1001.88	740.859	1907.4	1736.64	1130.73	1294.79	1640.01	1614.96	870.314	1007.22	1560.58	1571.7	960.123	978.148	843.069
3	13	10	929.982	1270.33	1394.09	1113.56	1180.99	1953.83	1063.44	1623.01	1751.42	1205.98	1027.75	1699.47	1730.87	1325.74	1417.71	1588.92	1696.62	1170.99	1285.09	1586.97	1601.39	1199.45	1182.59	1134.62
3	13	11	1149.51	1330.97	1451.53	1248.11	1340.63	1934.98	1286.6	1539.91	1770.37	1331.95	1212.83	1580.54	1747.42	1447.89	1499.83	1561.67	1765.34	1363.78	1464.51	1610.04	1625.46	1350.56	1311.09	1321.56
3	13	12	1033.44	1053.36	1142.48	1050.64	1111.47	1374.54	1109.72	1112.78	1303.78	1099.09	1053.5	1098.64	1275.21	1170.78	1165.45	1157.83	1322.14	1149.37	1194.95	1214.38	1229.98	1113.88	1070.17	1113.65
3	13	13	1496.07	1423.09	1538.41	1454.79	1598.29	1925.68	1645.2	1377.85	1816.27	1528.99	1503.06	1361.25	1792.99	1645.26	1641.27	1507.69	1899.37	1674.29	1762.93	1651.11	1666.81	1594.6	1518.77	1622.68
3	13	14	1435.84	1280.68	1379.41	1357.67	1467.95	1579.91	1536.84	1155.97	1539.16	1408.2	1420.39	1095.49	1506.77	1493.18	1449.23	1292.2	1627.24	1548.99	1596.55	1430.8	1448.69	1461.05	1384.79	1501.17
3	13	15	1138.02	936.825	1004.97	1034.13	1128.95	1101.44	1212.75	753.462	1097.49	1065.96	1107.64	684.791	1073.47	1125.58	1072.42	888.156	1193.31	1205.13	1233.73	1021.49	1034.62	1119.26	1052.04	1167.72
3	13	16	734.707	534.279	569.525	629.133	700.385	581.715	781.768	357.609	602.942	643.384	698.988	310.193	589.593	676.574	627.008	454.319	690.539	761.026	773.79	560.412	567.789	690.17	640.122	737.106
3	13	17	199.749	109.476	115.911	150.744	175.948	98.233	212.938	96.503	113.064	151.797	181.566	102.546	109.763	158.689	137.186	77.188	148.196	199.073	200.023	105.155	106.97	171.071	153.452	192.297
3	13	18	0	0	0	0	0	0	0	0	0	0	0	0	0	0	0	0	0	0	0	0	0	0	0	0
3	13	19	0	0	0	0	0	0	0	0	0	0	0	0	0	0	0	0	0	0	0	0	0	0	0	0
3	13	20	0	0	0	0	0	0	0	0	0	0	0	0	0	0	0	0	0	0	0	0	0	0	0	0
3	13	21	0	0	0	0	0	0	0	0	0	0	0	0	0	0	0	0	0	0	0	0	0	0	0	0
3	13	22	0	0	0	0	0	0	0	0	0	0	0	0	0	0	0	0	0	0	0	0	0	0	0	0
3	13	23	0	0	0	0	0	0	0	0	0	0	0	0	0	0	0	0	0	0	0	0	0	0	0	0
3	14	0	0	0	0	0	0	0	0	0	0	0	0	0	0	0	0	0	0	0	0	0	0	0	0	0
3	14	1	0	0	0	0	0	0	0	0	0	0	0	0	0	0	0	0	0	0	0	0	0	0	0	0
3	14	2	0	0	0	0	0	0	0	0	0	0	0	0	0	0	0	0	0	0	0	0	0	0	0	0
3	14	3	0	0	0	0	0	0	0	0	0	0	0	0	0	0	0	0	0	0	0	0	0	0	0	0
3	14	4	0	0	0	0	0	0	0	0	0	0	0	0	0	0	0	0	0	0	0	0	0	0	0	0
3	14	5	0	0	0	0	0	0	0	0	0	0	0	0	0	0	0	0	0	0	0	0	0	0	0	0
3	14	6	29.963	15.621	17.925	23.131	24.663	25.417	29.798	34.029	19.989	22.915	27.166	38.318	18.305	23.392	17.929	25.324	17.887	28.509	26.723	19.137	19.926	24.041	20.878	26.954
3	14	7	285.093	204.245	233.804	197.342	212.938	432.449	277.012	481.002	336.596	185.909	247.589	549.171	332.079	178.658	197.043	384.168	252.093	248.999	227.346	304.838	308.118	204.456	178.58	240.696
3	14	8	299.599	552.214	626.358	338.135	322.4	1139.17	255.286	1078.84	924.478	392.878	249.978	1210.91	922.441	457.049	586.7	930.69	778.185	280.613	333.968	814.049	818.698	343.457	371.458	271.345
3	14	9	552.617	1011.64	1121.78	789.846	816.327	1724.65	648.751	1503.79	1491.69	877.669	662.313	1620.11	1480.05	984.56	1115.5	1401.5	1382.16	770.272	881.775	1336.14	1346.36	841.99	854.37	746.07
3	14	10	957.607	1283.63	1407.5	1135.45	1199.38	1941.58	1086.06	1625.44	1749.07	1225.35	1052.43	1693.84	1725.83	1341.98	1426.13	1592.98	1696.05	1191.87	1300.24	1591.66	1607.02	1217.28	1198.6	1154.86
3	14	11	1562.73	1890.65	2064.62	1733.28	1896.42	2860.99	1803.36	2222.58	2592.01	1870.55	1672.49	2310.44	2569.01	2057.41	2165.61	2255.11	2587.47	1921.86	2100.17	2330.9	2349.12	1912.49	1860.86	1862.79
3	14	12	1585.16	1641.98	1781.6	1616.35	1749.96	2260.51	1748.37	1738.19	2111.42	1707.32	1624.73	1746.4	2079.64	1840.43	1860.49	1823.68	2154.17	1809.77	1913.75	1931.9	1951.7	1753.41	1684.61	1754.08
3	14	13	1355.29	1292.65	1397.2	1327.13	1422.46	1649.53	1455.95	1269.75	1582.06	1383.53	1360.47	1234.64	1548.92	1471.77	1448.59	1365.88	1637.09	1486.34	1540.14	1470.39	1488.7	1420.51	1355.48	1440.42
3	14	14	983.282	901.161	972.237	948.438	996.538	1049.84	1028.77	850.178	1040.09	977.618	977.116	797.671	1007.71	1025.71	985.515	921.287	1078.84	1045.31	1060.72	992.048	1007.87	994.034	946.041	1012.75
3	14	15	574.546	542.768	586.848	568.325	571.017	568.647	578.135	537.825	583.409	579.575	573.58	494.507	554.683	597.448	562.599	561.002	587.655	594.183	585.913	581.537	594.155	571.306	546.664	575.345
3	14	16	288.673	266.288	288.497	282.234	284.552	273.746	290.456	257.564	284.045	287.624	286.863	234.359	269.136	296.527	277.039	271.171	288.434	297.539	292.664	283.927	290.427	284.379	271.007	287.753
3	14	17	109.378	100.528	110.015	107.177	107.105	101.156	109.181	101.245	106.296	109.199	108.688	92.366	99.575	112.516	103.787	103.238	107.32	112.394	109.6	107.397	110.288	107.097	101.581	108.27
3	14	18	0	0	0	0	0	0	0	0	0	0	0	0	0	0	0	0	0	0	0	0	0	0	0	0
3	14	19	0	0	0	0	0	0	0	0	0	0	0	0	0	0	0	0	0	0	0	0	0	0	0	0
3	14	20	0	0	0	0	0	0	0	0	0	0	0	0	0	0	0	0	0	0	0	0	0	0	0	0
3	14	21	0	0	0	0	0	0	0	0	0	0	0	0	0	0	0	0	0	0	0	0	0	0	0	0
3	14	22	0	0	0	0	0	0	0	0	0	0	0	0	0	0	0	0	0	0	0	0	0	0	0	0
3	14	23	0	0	0	0	0	0	0	0	0	0	0	0	0	0	0	0	0	0	0	0	0	0	0	0
3	15	0	0	0	0	0	0	0	0	0	0	0	0	0	0	0	0	0	0	0	0	0	0	0	0	0
3	15	1	0	0	0	0	0	0	0	0	0	0	0	0	0	0	0	0	0	0	0	0	0	0	0	0
3	15	2	0	0	0	0	0	0	0	0	0	0	0	0	0	0	0	0	0	0	0	0	0	0	0	0
3	15	3	0	0	0	0	0	0	0	0	0	0	0	0	0	0	0	0	0	0	0	0	0	0	0	0
3	15	4	0	0	0	0	0	0	0	0	0	0	0	0	0	0	0	0	0	0	0	0	0	0	0	0
3	15	5	0	0	0	0	0	0	0	0	0	0	0	0	0	0	0	0	0	0	0	0	0	0	0	0
3	15	6	2.023	1.64	3.552	2.36	1.944	1.938	1.775	2.36	2.794	2.778	2.178	0.465	1.414	3.375	1.875	2.853	2.431	2.687	2.081	3.178	3.765	2.022	1.139	1.922
3	15	7	217.935	223.058	244.532	220.061	216.216	256.842	215.448	266.891	252.079	223.941	218.93	258.615	239.001	229.663	223.653	258.821	237.151	223.92	217.925	251.323	257.058	216.861	207.945	216.384
3	15	8	439.521	468.469	510.15	461.168	451.874	529.012	434.361	530.388	523.88	474.45	445.362	509.06	498.705	491.573	476.128	525.104	504.215	459.508	455.704	520.299	531.411	455.636	442.596	444.776
3	15	9	703.133	742.848	806.828	739.061	730.902	837.01	708.292	820.272	830.301	759.829	720.304	784.801	792.446	787.669	761.395	820.422	808.143	746.392	742.476	821.316	838.17	735.724	712.816	722.917
3	15	10	830.412	850.526	922.15	857.826	852.586	942.516	836.728	914.022	941.93	879.949	844.417	867.238	898.762	910.819	874.898	923.438	925.372	875.142	868.936	932.726	951.911	856.716	827.366	847.75
3	15	11	1007.14	1015.74	1100.13	1030.69	1030.52	1127.38	1018.56	1075.21	1126.98	1057.19	1020.57	1018.15	1077.06	1095.19	1051.11	1093.86	1114.66	1060.79	1055.3	1112.37	1134.71	1034.47	997.258	1027.76
3	15	12	640.46	629.758	681.875	648.153	643.362	666.221	640.46	652.932	678.763	661.494	644.946	607.994	644.501	681.113	645.03	667.03	672.38	664.541	653.969	679.083	694.021	645.233	620.506	643.559
3	15	13	1022.66	994.247	1074.99	1025.58	1032.44	1082.59	1035.49	1014.25	1092.36	1049.64	1027.67	949.086	1043.64	1086.14	1034.75	1047.49	1093.74	1069.38	1062.19	1078.89	1100.66	1034.28	993.014	1036.09
3	15	14	1034.02	926.072	998.086	982.154	1052.26	1124.04	1098.29	849.348	1100.01	1016.08	1023.51	802.238	1073.64	1073.41	1037.52	938.225	1157.23	1109.13	1137.41	1029.55	1043.49	1047.83	993.787	1074.64
3	15	15	542.625	473.874	510.754	511.403	538.688	527.664	564.657	419.612	533.901	524.824	533.89	382.173	515.208	548.601	519.34	467.01	562.223	569.228	573.511	512.714	521.562	536.133	507.439	551.15
3	15	16	496.88	438.174	472.492	472.917	486.308	453.366	506.151	398.239	470.642	482.048	489.213	358.698	448.941	498.514	465.503	432.38	489.18	512.281	507.668	464.82	474.488	484.574	459.695	495.939
3	15	17	87.005	82.871	91.164	87.09	85.966	84.069	86.265	85.943	87.967	88.868	87.154	78.205	82.037	91.566	84.611	87.317	87.342	89.756	87.199	89.318	91.853	86.164	81.933	86.325
3	15	18	0	0	0	0	0	0	0	0	0	0	0	0	0	0	0	0	0	0	0	0	0	0	0	0
3	15	19	0	0	0	0	0	0	0	0	0	0	0	0	0	0	0	0	0	0	0	0	0	0	0	0
3	15	20	0	0	0	0	0	0	0	0	0	0	0	0	0	0	0	0	0	0	0	0	0	0	0	0
3	15	21	0	0	0	0	0	0	0	0	0	0	0	0	0	0	0	0	0	0	0	0	0	0	0	0
3	15	22	0	0	0	0	0	0	0	0	0	0	0	0	0	0	0	0	0	0	0	0	0	0	0	0
3	15	23	0	0	0	0	0	0	0	0	0	0	0	0	0	0	0	0	0	0	0	0	0	0	0	0
3	16	0	0	0	0	0	0	0	0	0	0	0	0	0	0	0	0	0	0	0	0	0	0	0	0	0
3	16	1	0	0	0	0	0	0	0	0	0	0	0	0	0	0	0	0	0	0	0	0	0	0	0	0
3	16	2	0	0	0	0	0	0	0	0	0	0	0	0	0	0	0	0	0	0	0	0	0	0	0	0
3	16	3	0	0	0	0	0	0	0	0	0	0	0	0	0	0	0	0	0	0	0	0	0	0	0	0
3	16	4	0	0	0	0	0	0	0	0	0	0	0	0	0	0	0	0	0	0	0	0	0	0	0	0
3	16	5	0	0	0	0	0	0	0	0	0	0	0	0	0	0	0	0	0	0	0	0	0	0	0	0
3	16	6	0	0	0	0	0	0	0	0	0	0	0	0	0	0	0	0	0	0	0	0	0	0	0	0
3	16	7	200.092	178.076	198.993	169.95	173.843	275.379	196.293	297.33	239.169	167.738	187.25	317.239	231.276	169.306	175.892	258.841	202.514	190.31	180.239	227.225	231.146	171.129	157.719	183.803
3	16	8	366.653	484.996	536.742	406.267	394.498	729.007	349.548	709.373	649.522	433.738	362.907	743.7	633.317	466.644	501.684	652.593	586.186	383.574	400.955	608.172	616.67	404.376	406.142	371.16
3	16	9	652.34	861.146	944.495	770.391	775.666	1213.2	694.522	1111.84	1111.02	818.067	707.59	1140.49	1083.98	877.758	914.496	1068	1052.3	766.743	809.004	1040.79	1054.99	788.883	779.745	742.649
3	16	10	840.175	934.757	1017.47	903.588	915.566	1171.4	876.219	1068.66	1119.93	941.777	873.52	1053.85	1083.53	993.104	988.488	1066.25	1094.26	930.174	952.647	1072.15	1089.7	922.977	896.999	901.11
3	16	11	1212.16	1347.12	1466.03	1292.73	1359.23	1829.02	1315.12	1521.44	1708.39	1363.26	1263.15	1530.03	1673.37	1461.36	1482.78	1544.05	1699.76	1387.12	1457.92	1585.9	1605.35	1367.96	1325.55	1344.19
3	16	12	712.336	712.956	772.809	722.565	740.583	842.887	738.289	745.83	826.051	746.614	721.732	715.342	796.909	782.154	759.884	769.416	828.801	765.483	775.028	795.694	809.458	742.463	713.56	741.427
3	16	13	1205.87	1150.33	1243.4	1183.21	1259.79	1448.13	1287.21	1135.74	1394.68	1230.65	1210.31	1099.39	1362.81	1305.23	1280.38	1215.21	1439.77	1315.52	1357.86	1302.34	1319.44	1258.37	1201.22	1274.76
3	16	14	1552.22	1352.11	1454.69	1445.03	1592.7	1726.16	1684.76	1174.05	1666.99	1504.45	1529.55	1117.42	1642.05	1605.96	1566.54	1347.02	1786.22	1688.37	1756.02	1523.8	1539.45	1582.62	1494.99	1636.34
3	16	15	1572.22	1218.52	1302.18	1379.82	1556.7	1486.33	1708.31	854.98	1472.94	1428.42	1515.09	762.485	1455.01	1522.62	1454.66	1097.37	1651.51	1677.63	1737.57	1335.05	1347.33	1537.95	1435.4	1625.93
3	16	16	519.19	421.347	452.396	471.969	501.413	442.912	538.569	342.695	460.424	481.451	503.357	304.444	443.317	501.041	465.611	392.612	498.445	535.629	536.295	444.356	452.379	497.19	466.942	518.576
3	16	17	92.881	70.751	77.229	82.353	86.943	68.834	95.085	71.309	74.421	83.602	89.03	68.85	70.008	86.651	77.616	66.991	81.47	94.255	92.745	73.691	75.654	86.011	79.61	90.687
3	16	18	0	0	0	0	0	0	0	0	0	0	0	0	0	0	0	0	0	0	0	0	0	0	0	0
3	16	19	0	0	0	0	0	0	0	0	0	0	0	0	0	0	0	0	0	0	0	0	0	0	0	0
3	16	20	0	0	0	0	0	0	0	0	0	0	0	0	0	0	0	0	0	0	0	0	0	0	0	0
3	16	21	0	0	0	0	0	0	0	0	0	0	0	0	0	0	0	0	0	0	0	0	0	0	0	0
3	16	22	0	0	0	0	0	0	0	0	0	0	0	0	0	0	0	0	0	0	0	0	0	0	0	0
3	16	23	0	0	0	0	0	0	0	0	0	0	0	0	0	0	0	0	0	0	0	0	0	0	0	0
3	17	0	0	0	0	0	0	0	0	0	0	0	0	0	0	0	0	0	0	0	0	0	0	0	0	0
3	17	1	0	0	0	0	0	0	0	0	0	0	0	0	0	0	0	0	0	0	0	0	0	0	0	0
3	17	2	0	0	0	0	0	0	0	0	0	0	0	0	0	0	0	0	0	0	0	0	0	0	0	0
3	17	3	0	0	0	0	0	0	0	0	0	0	0	0	0	0	0	0	0	0	0	0	0	0	0	0
3	17	4	0	0	0	0	0	0	0	0	0	0	0	0	0	0	0	0	0	0	0	0	0	0	0	0
3	17	5	0	0	0	0	0	0	0	0	0	0	0	0	0	0	0	0	0	0	0	0	0	0	0	0
3	17	6	2.92	1.531	3.383	2.71	2.47	2.125	2.701	3.041	2.705	3.068	2.851	1.515	1.341	3.634	1.906	3.057	2.349	3.407	2.742	3.059	3.641	2.493	1.484	2.621
3	17	7	142.811	129.203	142.914	130.294	130.937	162.875	140.468	172.286	153.616	130.478	137.522	172.48	146.078	133.337	129.311	160.763	139.888	140.289	134.093	151.018	154.405	129.942	121.571	135.312
3	17	8	351.777	364.189	396.384	364.339	357.197	398.304	347.506	401.393	399.936	373.456	355.599	380.156	379.325	385.604	369.494	400.937	387.468	365.479	359.94	399.926	408.899	359.542	347.882	353.618
3	17	9	397.916	406.67	441.835	411.336	405.454	438.372	397.224	436.715	443.217	421.1	404.162	410.414	420.411	434.521	414.394	440.571	433.483	416.247	410.179	443.398	453.313	407.572	393.385	402.836
3	17	10	738.374	755.725	819.535	762.697	757.513	833.166	743.383	810.629	834.678	782.217	750.749	767.598	795.691	809.391	776.603	819.505	819.885	777.638	771.43	827.844	845.078	761.189	735.001	753.212
3	17	11	918.674	925.29	1002.25	939.852	938.589	1020.57	927.802	977.817	1022.89	963.573	930.65	924.011	976.596	997.537	955.983	995.031	1011.35	966.285	959.979	1011.63	1032.23	942.175	908.164	936.124
3	17	12	545.599	537.421	582.244	552.55	549.3	571.276	546.636	557.277	581.326	564.418	549.759	519.246	552.127	581.808	551.525	569.892	576.093	567.43	559.127	580.754	593.496	550.926	529.713	549.406
3	17	13	1188.43	1132.93	1224.4	1167.69	1234.39	1403.54	1259.65	1124.34	1357.82	1211.4	1192.15	1084	1323.83	1280.37	1250.96	1196.19	1397.57	1288.26	1323.41	1275.39	1293.11	1233.26	1177.75	1248.33
3	17	14	1111.2	1018.35	1098.3	1072.32	1125.09	1180.06	1161.07	961.198	1171.49	1104.64	1104.24	900.487	1134.42	1158.04	1111.76	1040.28	1214.78	1179.88	1196.21	1119.07	1137.05	1122.3	1068.32	1143.24
3	17	15	1031.38	819.028	877.035	919.285	1018.35	979.454	1107.77	622.655	973.068	948.229	997.654	561.366	956.306	1004.6	956.238	758.154	1075.11	1093.38	1124.58	893.59	903.573	1007.58	942.968	1059.36
3	17	16	533.94	476.518	513.974	511.746	523.074	491.326	541.791	439.579	509.873	521.278	526.844	395.827	485.703	538.197	502.714	474.089	526.428	549.767	543.593	505.462	516.159	521.596	495.649	532.282
3	17	17	165.405	128.868	139.299	148.121	155.507	125.152	168.913	119.822	134.656	150.083	159.041	113.183	127.588	154.974	140.184	119.519	146.499	167.457	164.941	133.217	136.363	153.98	143.543	161.648
3	17	18	0	0	0	0	0	0	0	0	0	0	0	0	0	0	0	0	0	0	0	0	0	0	0	0
3	17	19	0	0	0	0	0	0	0	0	0	0	0	0	0	0	0	0	0	0	0	0	0	0	0	0
3	17	20	0	0	0	0	0	0	0	0	0	0	0	0	0	0	0	0	0	0	0	0	0	0	0	0
3	17	21	0	0	0	0	0	0	0	0	0	0	0	0	0	0	0	0	0	0	0	0	0	0	0	0
3	17	22	0	0	0	0	0	0	0	0	0	0	0	0	0	0	0	0	0	0	0	0	0	0	0	0
3	17	23	0	0	0	0	0	0	0	0	0	0	0	0	0	0	0	0	0	0	0	0	0	0	0	0
3	18	0	0	0	0	0	0	0	0	0	0	0	0	0	0	0	0	0	0	0	0	0	0	0	0	0
3	18	1	0	0	0	0	0	0	0	0	0	0	0	0	0	0	0	0	0	0	0	0	0	0	0	0
3	18	2	0	0	0	0	0	0	0	0	0	0	0	0	0	0	0	0	0	0	0	0	0	0	0	0
3	18	3	0	0	0	0	0	0	0	0	0	0	0	0	0	0	0	0	0	0	0	0	0	0	0	0
3	18	4	0	0	0	0	0	0	0	0	0	0	0	0	0	0	0	0	0	0	0	0	0	0	0	0
3	18	5	0	0	0	0	0	0	0	0	0	0	0	0	0	0	0	0	0	0	0	0	0	0	0	0
3	18	6	0	0	0	0	0	0	0	0	0	0	0	0	0	0	0	0	0	0	0	0	0	0	0	0
3	18	7	235.49	241.472	264.406	237.259	233.26	275.131	232.805	286.184	271.132	241.335	236.34	276.418	256.936	249.196	242.065	278.267	255.769	241.675	235.17	270.811	277.008	233.9	224.251	233.597
3	18	8	305.625	308.556	335.533	313.737	307.841	326.518	302.406	330.226	332.484	320.508	308.676	308.445	314.285	329.845	312.657	333.007	324.701	316.519	310.136	334.675	342.524	309.381	298.264	306.153
3	18	9	377.36	376.628	408.817	385.655	379.532	394.789	374.921	396.843	403.565	393.474	381.243	369.13	381.667	404.544	382.412	402.349	396.362	391.055	383.115	406.358	415.802	381.079	366.923	378.413
3	18	10	715.87	723.709	784.398	735.083	728.346	784.975	717.587	770.133	791.024	752.204	725.57	725.418	752.714	776.353	741.141	779.532	777.904	748.942	739.939	787.904	804.743	731.504	705.591	725.389
3	18	11	1035.57	1044.48	1131.19	1059.75	1059.99	1161.58	1047.81	1106.41	1160.13	1087.11	1049.43	1048.42	1109.12	1126.36	1081.4	1125.27	1147.67	1091.15	1085.94	1144.31	1167.19	1064.03	1025.75	1057.2
3	18	12	610.118	599.612	649.314	617.281	612.824	634.741	610.208	621.703	646.531	630.005	614.334	578.937	613.908	648.741	614.309	635.137	640.558	633.102	623.067	646.69	660.924	614.589	590.954	613.077
3	18	13	883.003	839.847	908.031	867.532	913.611	1032.64	932.228	836.259	1001.16	898.739	885.211	804.468	974.692	948.189	923.762	886.824	1028.91	953.671	976.877	943.003	956.593	912.818	871.515	923.892
3	18	14	1678.53	1487.6	1601.26	1581.6	1714.14	1830.08	1798.42	1324.15	1786.67	1640.53	1658.61	1250.6	1749.47	1740.05	1687.68	1491.69	1894.29	1810.34	1866.29	1659.79	1680.23	1705.48	1615.49	1754.63
3	18	15	978.83	773.043	827.626	870.004	965.529	924.417	1052	579.855	919.107	897.463	945.969	520.88	903.552	951.165	904.843	711.824	1017.85	1037.48	1067.26	843.011	852.312	955.063	893.253	1005.15
3	18	16	859.777	568.792	602.19	703.2	807.068	615.293	926.052	295.206	646.918	718.756	806.135	240.162	638.037	759.473	697.389	434.906	776.974	888.16	908.273	587.187	593.038	791.56	726.902	860.373
3	18	17	347.104	215.813	228.636	278.04	311.207	194.404	363.365	169.588	219.87	279.673	321.3	171.268	211.963	289.723	254.547	162.844	269.279	345.615	344.136	210.264	214.096	304.453	277.541	334.361
3	18	18	0	0	0	0	0	0	0	0	0	0	0	0	0	0	0	0	0	0	0	0	0	0	0	0
3	18	19	0	0	0	0	0	0	0	0	0	0	0	0	0	0	0	0	0	0	0	0	0	0	0	0
3	18	20	0	0	0	0	0	0	0	0	0	0	0	0	0	0	0	0	0	0	0	0	0	0	0	0
3	18	21	0	0	0	0	0	0	0	0	0	0	0	0	0	0	0	0	0	0	0	0	0	0	0	0
3	18	22	0	0	0	0	0	0	0	0	0	0	0	0	0	0	0	0	0	0	0	0	0	0	0	0
3	18	23	0	0	0	0	0	0	0	0	0	0	0	0	0	0	0	0	0	0	0	0	0	0	0	0
3	19	0	0	0	0	0	0	0	0	0	0	0	0	0	0	0	0	0	0	0	0	0	0	0	0	0
3	19	1	0	0	0	0	0	0	0	0	0	0	0	0	0	0	0	0	0	0	0	0	0	0	0	0
3	19	2	0	0	0	0	0	0	0	0	0	0	0	0	0	0	0	0	0	0	0	0	0	0	0	0
3	19	3	0	0	0	0	0	0	0	0	0	0	0	0	0	0	0	0	0	0	0	0	0	0	0	0
3	19	4	0	0	0	0	0	0	0	0	0	0	0	0	0	0	0	0	0	0	0	0	0	0	0	0
3	19	5	0	0	0	0	0	0	0	0	0	0	0	0	0	0	0	0	0	0	0	0	0	0	0	0
3	19	6	12.518	11.95	14.686	12.991	12.397	12.4	12.162	12.992	13.614	13.587	12.736	10.285	11.641	14.44	12.292	13.69	13.098	13.464	12.598	14.154	14.993	12.507	11.242	12.369
3	19	7	154.108	151.061	165.155	155.12	152.437	158.189	152.257	162.017	162.123	157.883	154.613	150.106	152.345	162.364	152.596	163.385	157.883	158.252	153.725	164.03	168.219	152.855	146.217	152.725
3	19	8	493.004	533.486	580.865	523.484	512.53	605.191	489.967	607.518	598.04	538.805	504.435	584.483	569.634	558.41	541.957	600.098	574.564	520.469	516.585	593.479	606.023	516.988	502.684	503.878
3	19	9	692.458	731.518	794.543	727.788	719.394	822.612	696.991	807.661	816.777	748.166	709.201	772.163	779.278	775.445	749.373	807.745	794.807	734.566	730.428	808.451	825.103	724.172	701.667	711.451
3	19	10	767.831	779.323	844.695	789.911	783.305	850.258	770.776	831.698	854.881	808.86	779.013	785.045	814.11	835.481	799.033	841.341	840.391	804.98	796.417	850.145	868.107	786.824	759.263	779.723
3	19	11	913.642	915.771	991.679	932.795	929.541	1000.27	919.97	965.112	1006.01	955.114	924.35	909.417	959.317	987.215	943.544	981.954	994.483	957.448	948.802	997.789	1018.46	932.95	898.995	927.555
3	19	12	1167.38	1157.1	1251.92	1182.49	1189.62	1282.89	1184.83	1202.58	1284.62	1212.68	1178.45	1134.83	1229.25	1257.21	1204.74	1233.82	1279.93	1228.41	1223.96	1264.48	1289.36	1192.87	1147.63	1190.3
3	19	13	944.989	918.879	993.598	948.544	951.688	990.402	953.626	938.467	1003.05	969.821	949.549	876.016	956.677	1002	952.461	967.54	1002.39	985.409	976.13	994.371	1014.91	953.512	915.645	954.667
3	19	14	1199.5	1099.58	1185.68	1158.33	1212.49	1267.12	1250.59	1040.5	1259.95	1192.26	1191.92	973.816	1219.21	1248.43	1197.13	1123.39	1305.05	1271.15	1286.8	1206.01	1225.64	1209.58	1151.69	1231.74
3	19	15	766.36	599.486	641.899	677.735	755.361	719.271	825.731	441.616	715.429	699.483	739.524	394.884	703.84	742.282	705.705	548.1	795.959	813.063	837.512	654.088	661.141	746.784	697.453	787.559
3	19	16	811.693	608.015	648.853	707.274	773.201	644.026	853.902	429.448	672.151	721.19	775.905	370.625	653.178	753.883	696.828	530.017	756.701	835.966	843.59	634.872	644.411	763.257	710.646	809.766
3	19	17	203.692	148.04	159.099	176.009	188.471	139.427	209.608	134.156	152.736	177.912	193.435	130.668	145.189	183.816	164.6	130.626	171.993	204.978	202.428	150.259	153.643	185.899	172.086	198.022
3	19	18	10.307	5.873	7.956	8.447	8.854	6.629	10.336	8.565	7.157	8.745	9.593	7.286	5.662	9.423	6.946	7.611	7.778	10.565	9.813	7.254	7.891	8.71	7.118	9.559
3	19	19	0	0	0	0	0	0	0	0	0	0	0	0	0	0	0	0	0	0	0	0	0	0	0	0
3	19	20	0	0	0	0	0	0	0	0	0	0	0	0	0	0	0	0	0	0	0	0	0	0	0	0
3	19	21	0	0	0	0	0	0	0	0	0	0	0	0	0	0	0	0	0	0	0	0	0	0	0	0
3	19	22	0	0	0	0	0	0	0	0	0	0	0	0	0	0	0	0	0	0	0	0	0	0	0	0
3	19	23	0	0	0	0	0	0	0	0	0	0	0	0	0	0	0	0	0	0	0	0	0	0	0	0
3	20	0	0	0	0	0	0	0	0	0	0	0	0	0	0	0	0	0	0	0	0	0	0	0	0	0
3	20	1	0	0	0	0	0	0	0	0	0	0	0	0	0	0	0	0	0	0	0	0	0	0	0	0
3	20	2	0	0	0	0	0	0	0	0	0	0	0	0	0	0	0	0	0	0	0	0	0	0	0	0
3	20	3	0	0	0	0	0	0	0	0	0	0	0	0	0	0	0	0	0	0	0	0	0	0	0	0
3	20	4	0	0	0	0	0	0	0	0	0	0	0	0	0	0	0	0	0	0	0	0	0	0	0	0
3	20	5	0	0	0	0	0	0	0	0	0	0	0	0	0	0	0	0	0	0	0	0	0	0	0	0
3	20	6	0	0	0.015	0	0	0	0	0	0	0	0	0	0	0	0	0	0	0	0	0	0.198	0	0	0
3	20	7	150.79	148.188	161.878	152.887	149.989	152.379	149.019	155.372	157.523	155.822	151.756	142.574	147.828	160.151	149.896	158.036	154.489	155.375	151.101	159.782	163.923	150.512	144.175	149.937
3	20	8	514.145	573.91	625.959	552.846	540.449	672.926	511.702	674.316	656.4	571.262	528.072	656.55	626.908	594.331	583.568	659.846	625.003	546.021	544.632	647.359	660.504	546.144	533.096	528.65
3	20	9	463.822	534.893	583.948	509.943	507.16	663.022	476.148	632.473	635.324	531.051	485.392	623.501	611.614	558.171	555.901	621.2	610.369	511.357	520.054	614.309	625.326	512.696	500.569	495.044
3	20	10	1118.46	1344.65	1467.64	1252.1	1289.31	1838.72	1204.86	1613.07	1707.31	1323.38	1189.18	1634.11	1667.7	1417.22	1451.97	1593.89	1660.69	1297.14	1363.79	1596.21	1617.21	1303.55	1274.41	1256.95
3	20	11	1184.54	1291.47	1404.13	1252.73	1306.42	1706.59	1269.57	1445.91	1607.29	1314.47	1227.71	1442.33	1569.6	1400.93	1408.92	1466.42	1598.49	1335.62	1391.54	1503.63	1523.59	1314.07	1271.93	1294.26
3	20	12	1742.45	1804.39	1957.47	1775.7	1930.33	2526.74	1928.92	1912.29	2347.91	1877.81	1786.64	1928.76	2318.35	2028.46	2058.12	2008.95	2400.3	1996.55	2119.23	2133.84	2153.77	1933.92	1857.69	1935.23
3	20	13	1827.14	1730.94	1869.71	1777.4	1935.08	2280.34	1990.27	1672.6	2169.2	1861.09	1833.41	1637.95	2134.74	1992.75	1975.65	1824.01	2263.34	2026.12	2119.29	1988.91	2009.83	1930.83	1839.75	1963.91
3	20	14	1282.91	1168.98	1260.08	1233.59	1298.75	1358.82	1343.58	1092.97	1348.36	1271.29	1273.52	1023.21	1307.06	1333.91	1281.12	1189.36	1402.49	1363.33	1384.08	1284.98	1305.13	1295.02	1231.94	1321.13
3	20	15	1418.45	1114.15	1191.46	1256.79	1398.62	1325.37	1526.44	815.792	1322.14	1296.73	1369.63	727.384	1300.27	1374.9	1307.64	1016.09	1469.38	1503.59	1547.45	1212.39	1225.43	1383.03	1293.17	1457.15
3	20	16	936.107	675.89	719.36	800.414	887.234	713.377	991.186	436.978	749.475	816.514	889.586	370.16	730.817	855.797	788.759	566.147	860.588	964.251	976.219	701.687	711.37	874.125	810.658	934.151
3	20	17	453.153	257.686	270.765	348.828	399.288	218.286	477.481	193.115	256.272	349.796	414.13	208.021	247.954	362.582	313.697	175.664	331.071	448.281	447.04	243.103	247.203	388.95	351.517	433.892
3	20	18	4.46	0	0.644	1.904	2.677	0	4.65	2.003	0	2.051	3.464	1.492	0	2.561	0.284	0.546	0.825	4.395	3.776	0	0.374	2.451	0.968	3.578
3	20	19	0	0	0	0	0	0	0	0	0	0	0	0	0	0	0	0	0	0	0	0	0	0	0	0
3	20	20	0	0	0	0	0	0	0	0	0	0	0	0	0	0	0	0	0	0	0	0	0	0	0	0
3	20	21	0	0	0	0	0	0	0	0	0	0	0	0	0	0	0	0	0	0	0	0	0	0	0	0
3	20	22	0	0	0	0	0	0	0	0	0	0	0	0	0	0	0	0	0	0	0	0	0	0	0	0
3	20	23	0	0	0	0	0	0	0	0	0	0	0	0	0	0	0	0	0	0	0	0	0	0	0	0
3	21	0	0	0	0	0	0	0	0	0	0	0	0	0	0	0	0	0	0	0	0	0	0	0	0	0
3	21	1	0	0	0	0	0	0	0	0	0	0	0	0	0	0	0	0	0	0	0	0	0	0	0	0
3	21	2	0	0	0	0	0	0	0	0	0	0	0	0	0	0	0	0	0	0	0	0	0	0	0	0
3	21	3	0	0	0	0	0	0	0	0	0	0	0	0	0	0	0	0	0	0	0	0	0	0	0	0
3	21	4	0	0	0	0	0	0	0	0	0	0	0	0	0	0	0	0	0	0	0	0	0	0	0	0
3	21	5	0	0	0	0	0	0	0	0	0	0	0	0	0	0	0	0	0	0	0	0	0	0	0	0
3	21	6	12.537	8.692	11.039	11.161	11.219	10.448	12.336	12.435	10.586	11.508	11.997	11.12	8.87	12.199	9.549	11.487	10.157	12.841	11.912	10.865	11.604	11.136	9.556	11.766
3	21	7	227.885	231.337	252.74	230.182	226.169	253.369	225.306	262.014	254.06	235.11	228.961	248.851	240.073	242.62	232.537	258.769	243.153	234.168	227.93	255.265	261.31	226.85	217.577	226.319
3	21	8	529.123	575.209	626.024	565.226	553.272	649.897	528.592	653.235	643.156	581.535	544.632	627.84	612.466	602.379	584.052	645.622	618.301	561.801	557.445	638.786	652.308	558.04	542.563	543.949
3	21	9	386.888	393.75	427.75	399.208	393.283	421.826	385.815	421.321	427.558	408.412	392.626	395.039	405.252	421.11	400.852	425.418	418.446	404.009	397.61	428.386	438.058	395.263	381.329	390.971
3	21	10	909.282	930.136	1008.17	938.835	932.559	1027.87	915.452	998.941	1028.24	962.655	924.331	947.26	980.904	995.914	956.061	1009.02	1010.09	957.26	949.842	1018.92	1039.9	937.033	904.949	927.372
3	21	11	938.821	942.536	1020.69	959.179	956.547	1032.86	946.311	994.282	1037.58	982.538	950.26	937.852	989.861	1016.08	972.034	1011.61	1025.78	985.081	977.034	1028.08	1049.23	960.1	925.27	954.349
3	21	12	660.046	649.163	702.838	667.936	663.6	688.568	660.687	672.962	700.895	681.883	664.753	627.086	665.818	702.4	665.623	687.748	694.615	685.464	675.065	700.527	715.834	665.512	640.002	663.844
3	21	13	1008.2	979.619	1059.1	1011.49	1015.35	1056.97	1017.81	999.941	1070.01	1034.2	1012.91	933.664	1020.86	1068.62	1016	1031.19	1069.79	1051.44	1041.87	1060.18	1081.98	1017.23	976.79	1018.69
3	21	14	823.448	760.565	820.96	799.943	829.925	860.565	852.177	728.349	860.905	821.901	819.382	679.159	829.885	857.942	819.599	780.033	886.111	868.657	874.589	830.793	845.312	828.51	789.625	841.463
3	21	15	637.857	536.528	576.831	589.03	628.719	607.961	668.413	456.565	612.031	604.2	623.132	414.324	593.867	632.855	598.319	518.521	654.773	668.415	676.495	579.978	588.96	624.365	588.442	647.315
3	21	16	1017.59	701.73	744.471	850.561	957.13	744.873	1084.59	409.49	784.205	867.346	959.919	338.23	768.649	911.258	836.795	562.42	920.701	1046.99	1063.85	724.279	732.989	940.751	868.119	1014.37
3	21	17	538.517	291.571	304.777	406.262	469.727	241.305	568.71	200.123	287.577	406.374	488.85	221.235	279.475	421.021	361.396	184.076	382.354	530.328	529.214	270.021	274.172	456.551	410.768	513.436
3	21	18	13.445	3.368	5.034	8.233	10.019	3.608	13.974	8.286	3.648	8.251	11.398	8.554	2.336	8.844	5.366	5.176	5.818	12.861	12.017	3.72	4.279	9.528	7.239	11.785
3	21	19	0	0	0	0	0	0	0	0	0	0	0	0	0	0	0	0	0	0	0	0	0	0	0	0
3	21	20	0	0	0	0	0	0	0	0	0	0	0	0	0	0	0	0	0	0	0	0	0	0	0	0
3	21	21	0	0	0	0	0	0	0	0	0	0	0	0	0	0	0	0	0	0	0	0	0	0	0	0
3	21	22	0	0	0	0	0	0	0	0	0	0	0	0	0	0	0	0	0	0	0	0	0	0	0	0
3	21	23	0	0	0	0	0	0	0	0	0	0	0	0	0	0	0	0	0	0	0	0	0	0	0	0
3	22	0	0	0	0	0	0	0	0	0	0	0	0	0	0	0	0	0	0	0	0	0	0	0	0	0
3	22	1	0	0	0	0	0	0	0	0	0	0	0	0	0	0	0	0	0	0	0	0	0	0	0	0
3	22	2	0	0	0	0	0	0	0	0	0	0	0	0	0	0	0	0	0	0	0	0	0	0	0	0
3	22	3	0	0	0	0	0	0	0	0	0	0	0	0	0	0	0	0	0	0	0	0	0	0	0	0
3	22	4	0	0	0	0	0	0	0	0	0	0	0	0	0	0	0	0	0	0	0	0	0	0	0	0
3	22	5	0	0	0	0	0	0	0	0	0	0	0	0	0	0	0	0	0	0	0	0	0	0	0	0
3	22	6	0	0	0	0	0	0	0	0	0	0	0	0	0	0	0	0	0	0	0	0	0	0	0	0
3	22	7	198.8	197.907	216.163	199.724	196.457	212.181	196.485	218.622	214.884	203.907	199.285	205.437	202.592	209.971	199.35	217.902	207.3	203.846	198.152	216.622	221.909	196.945	188.717	196.925
3	22	8	378.357	393.02	427.476	394.226	386.4	426.717	376.184	430.927	429.658	403.782	385.068	407.209	407.328	416.537	398.422	430.978	416.781	395.499	389.169	430.295	439.986	388.851	376.135	382.721
3	22	9	360.446	357.113	387.574	367.09	361.021	370.489	357.508	373.832	380.378	374.145	363.548	346.332	359.281	384.232	362.116	379.731	374.058	372.404	364.106	383.975	393.037	362.371	348.632	360.332
3	22	10	774.527	787.492	853.588	797.562	790.939	859.851	777.757	841.119	864.399	816.883	786.182	794.172	823.201	843.947	807.505	850.734	849.497	812.596	804.196	859.482	877.611	794.561	766.862	787.106
3	22	11	996.111	999.684	1082.43	1017.46	1014.75	1096.38	1004.06	1054.82	1100.89	1042.17	1008.13	995.336	1050.5	1077.7	1031.13	1073.01	1088.48	1045.04	1036.6	1090.44	1112.81	1018.49	981.566	1012.48
3	22	12	585.175	574.131	621.714	591.897	586.135	602.112	583.593	594.904	615.46	603.509	588.927	552.579	583.559	620.608	586.371	607.262	609.115	605.539	594.524	617.532	631.372	587.835	565.212	586.355
3	22	13	1442.12	1371.9	1482.01	1414.61	1499.64	1701.55	1532.07	1351.67	1646.92	1468.55	1446.29	1302.55	1606.57	1553.58	1518.99	1444.47	1698.31	1565.68	1610.35	1545.05	1566.09	1497.97	1430.22	1517.36
3	22	14	2179.65	1856.06	1993.56	2000.89	2238.33	2407.74	2388.09	1534.29	2320.88	2088.37	2139.81	1456.42	2295.03	2239.35	2189.01	1816.37	2515.61	2381.52	2489.99	2099.02	2117.14	2221.02	2092.47	2308.64
3	22	15	1932.07	1453.73	1549.92	1671.53	1900.55	1764.33	2103.53	948.456	1757.59	1728.97	1852.86	826.487	1739.5	1843.95	1755.17	1271.57	1995.61	2056.02	2130.29	1584.05	1597.17	1874.93	1744.82	1992.92
3	22	16	777.817	616.963	660.571	698.967	746.294	639.532	807.753	478.678	669.717	711.967	750.875	417.858	645.542	740.366	685.534	562.196	732.581	799.568	800.452	645.573	656.878	739.088	692.814	774.475
3	22	17	245.417	201.829	217.757	225.982	233.378	194.34	248.583	184.655	208.892	228.998	238.287	172.185	197.542	235.675	214.932	190.801	222.06	248.749	244.109	208.986	213.914	231.768	217.865	240.454
3	22	18	5.18	2.014	3.832	3.977	4.137	2.716	5.112	3.959	3.172	4.252	4.721	2.72	1.873	4.822	2.798	3.401	3.507	5.464	4.804	3.272	3.824	4.055	2.777	4.615
3	22	19	0	0	0	0	0	0	0	0	0	0	0	0	0	0	0	0	0	0	0	0	0	0	0	0
3	22	20	0	0	0	0	0	0	0	0	0	0	0	0	0	0	0	0	0	0	0	0	0	0	0	0
3	22	21	0	0	0	0	0	0	0	0	0	0	0	0	0	0	0	0	0	0	0	0	0	0	0	0
3	22	22	0	0	0	0	0	0	0	0	0	0	0	0	0	0	0	0	0	0	0	0	0	0	0	0
3	22	23	0	0	0	0	0	0	0	0	0	0	0	0	0	0	0	0	0	0	0	0	0	0	0	0
3	23	0	0	0	0	0	0	0	0	0	0	0	0	0	0	0	0	0	0	0	0	0	0	0	0	0
3	23	1	0	0	0	0	0	0	0	0	0	0	0	0	0	0	0	0	0	0	0	0	0	0	0	0
3	23	2	0	0	0	0	0	0	0	0	0	0	0	0	0	0	0	0	0	0	0	0	0	0	0	0
3	23	3	0	0	0	0	0	0	0	0	0	0	0	0	0	0	0	0	0	0	0	0	0	0	0	0
3	23	4	0	0	0	0	0	0	0	0	0	0	0	0	0	0	0	0	0	0	0	0	0	0	0	0
3	23	5	0	0	0	0	0	0	0	0	0	0	0	0	0	0	0	0	0	0	0	0	0	0	0	0
3	23	6	15.823	11.911	14.582	14.481	14.5	13.796	15.605	15.884	14.055	14.887	15.3	14.293	12.149	15.666	12.829	14.984	13.561	16.228	15.235	14.382	15.201	14.426	12.724	15.049
3	23	7	192.612	190.489	208.131	192.377	189.491	204.379	190.334	210.802	206.921	196.523	192.603	198.127	195.034	202.295	191.862	209.971	199.492	197.003	191.309	208.609	213.719	189.849	181.895	190.291
3	23	8	432.639	455.06	494.908	454.073	444.869	499.181	430.935	503.59	500.257	465.564	441.936	478.156	474.896	480.704	461.442	501.953	484.143	454.35	448.054	499.898	510.95	447.948	433.922	439.776
3	23	9	348.558	346.665	376.366	355.658	349.852	361.481	345.973	364.17	370.397	362.708	351.866	337.943	349.997	372.732	351.748	369.571	363.977	360.696	352.986	373.468	382.245	351.229	338.014	348.981
3	23	10	881.843	903.396	979.31	911.245	905.302	999.771	888.229	971.211	999.639	934.595	896.819	921.34	953.714	967.138	928.831	980.758	981.846	929.113	922.275	990.23	1010.6	909.706	878.637	900.081
3	23	11	919.236	920.038	996.198	937.955	934.153	1002.21	924.878	968.953	1008.92	960.041	929.68	912.343	961.79	991.854	947.242	985.725	997.354	962.344	952.994	1001.44	1022.27	937.529	903.32	932.303
3	23	12	580.113	569.911	617.215	586.988	582.186	600.837	579.595	590.616	613.077	598.91	584.08	549.279	581.716	616.44	583.186	603.324	607.12	601.445	591.348	614.06	627.694	583.879	561.405	582.385
3	23	13	968.001	940.329	1016.66	971.49	973.201	1009.11	975.189	961.003	1023.37	992.631	972.361	896.267	975.488	1024.66	972.91	989.664	1022.03	1007.66	996.88	1016.02	1037.18	975.071	936.387	976.239
3	23	14	908.906	867.533	937.317	903.298	908.826	924.066	917.188	869.12	941.106	922.354	909.506	805.537	897.147	952.138	901.222	902.984	946.215	943.931	933.855	933.893	953.332	909.652	871.723	914.449
3	23	15	460.086	441.232	477.703	459.735	457.024	455.345	459.1	445.857	469.341	468.192	460.73	409.848	444.386	481.185	452.033	459.999	468.113	474.115	464.796	471.78	482.571	457.788	438.874	458.938
3	23	16	504.15	459.988	496.721	489.663	494.971	470.67	507.726	437.644	488.793	498.323	499.613	395.965	464.147	513.122	479.318	464.426	498.558	518.069	509.908	488.073	498.834	494.289	471.041	501.551
3	23	17	201.157	178.183	193.213	192.865	194.794	175.9	201.665	169.914	186.146	195.863	198.197	155.734	175.424	201.333	185.475	176.846	191.228	205.16	200.557	187.475	192.093	194.297	184.137	198.198
3	23	18	0	0	0.074	0	0	0	0	0	0	0	0	0	0	0.124	0	0	0	0	0	0	0.292	0	0	0
3	23	19	0	0	0	0	0	0	0	0	0	0	0	0	0	0	0	0	0	0	0	0	0	0	0	0
3	23	20	0	0	0	0	0	0	0	0	0	0	0	0	0	0	0	0	0	0	0	0	0	0	0	0
3	23	21	0	0	0	0	0	0	0	0	0	0	0	0	0	0	0	0	0	0	0	0	0	0	0	0
3	23	22	0	0	0	0	0	0	0	0	0	0	0	0	0	0	0	0	0	0	0	0	0	0	0	0
3	23	23	0	0	0	0	0	0	0	0	0	0	0	0	0	0	0	0	0	0	0	0	0	0	0	0
3	24	0	0	0	0	0	0	0	0	0	0	0	0	0	0	0	0	0	0	0	0	0	0	0	0	0
3	24	1	0	0	0	0	0	0	0	0	0	0	0	0	0	0	0	0	0	0	0	0	0	0	0	0
3	24	2	0	0	0	0	0	0	0	0	0	0	0	0	0	0	0	0	0	0	0	0	0	0	0	0
3	24	3	0	0	0	0	0	0	0	0	0	0	0	0	0	0	0	0	0	0	0	0	0	0	0	0
3	24	4	0	0	0	0	0	0	0	0	0	0	0	0	0	0	0	0	0	0	0	0	0	0	0	0
3	24	5	0	0	0	0	0	0	0	0	0	0	0	0	0	0	0	0	0	0	0	0	0	0	0	0
3	24	6	26.297	25.474	29.29	26.941	26.115	26.136	25.8	26.941	27.812	27.769	26.593	23.175	25.065	28.958	25.959	27.904	27.099	27.61	26.403	28.55	29.718	26.268	24.498	26.082
3	24	7	261.282	268.134	292.787	264.272	259.32	295.377	258.367	306.317	295.246	271.254	262.487	292.045	279.26	279.966	269.163	301.424	281.745	268.394	261.354	296.411	303.324	260.089	250.888	259.499
3	24	8	496.58	527.226	573.241	524.501	513.716	581.893	495.545	586.594	581.392	538.091	509.101	558.716	552.453	555.846	534.711	583.415	562.002	523.8	517.396	580.152	592.803	517.468	501.755	507.107
3	24	9	808.059	849.255	921.82	847.314	836.999	950.346	812.367	935.209	944.887	870.138	826.732	893.243	901.341	900.835	869.068	935.293	920.036	855.181	849.207	936.19	955.503	842.329	815.886	828.397
3	24	10	955.891	977.576	1059.47	986.81	980.327	1082.2	962.493	1050.93	1081.55	1011.79	971.652	997.312	1032.12	1046.74	1005.08	1060.92	1062.56	1006.31	998.726	1071.1	1093.06	985.005	951.288	974.937
3	24	11	1091.05	1095.95	1186.52	1114.64	1112.87	1208.7	1101.14	1158.28	1210.8	1142.14	1104.47	1095.02	1156.44	1181.74	1132.06	1177.79	1197.6	1146	1138.1	1197.11	1221.35	1116.96	1076.56	1110.38
3	24	12	1096.87	1081.86	1170.26	1109.44	1110.85	1180.09	1107.08	1123.18	1188.21	1135.36	1105.7	1055.38	1134.41	1173.76	1119.92	1150.09	1182.04	1147.4	1138.13	1175.84	1199.79	1113.82	1071.38	1111.75
3	24	13	1149.62	1114.32	1204.33	1151.24	1158.64	1210.52	1163.21	1135.25	1222.26	1177.61	1154.43	1061.68	1167.75	1217.85	1159.28	1172.35	1224.42	1200.48	1191.68	1207.58	1231.92	1160.52	1114.03	1163.21
3	24	14	1084.26	1029.17	1111.32	1073.41	1085.01	1105.62	1098.3	1024.09	1122.84	1096.83	1083.8	950.204	1072.53	1133.87	1074.83	1068.33	1133.37	1128.22	1119.27	1109.58	1132.02	1085.5	1039.5	1093.15
3	24	15	439.686	422.47	457.505	439.911	436.766	435.313	438.316	427.93	448.912	447.95	440.478	393.353	424.818	460.242	432.232	440.947	447.194	452.941	443.735	451.677	462.079	437.561	419.564	438.41
3	24	16	575.183	518.943	559.825	555.04	563.464	530.776	580.717	486.424	551.762	564.798	568.697	438.59	524.575	581.879	543.173	519.926	565.857	590.862	582.34	549.711	561.618	562.288	535.203	572.124
3	24	17	211.428	187.28	202.979	202.707	204.704	184.592	211.926	177.651	195.453	205.822	208.308	162.617	184.225	211.515	194.878	185.618	200.803	215.559	210.703	196.895	201.726	204.18	193.547	208.279
3	24	18	2.463	1.583	3.455	2.581	2.214	2.438	2.209	2.583	3.048	2.944	2.528	0.837	1.754	3.513	1.976	2.863	2.785	3.044	2.454	3.153	3.703	2.267	1.322	2.269
3	24	19	0	0	0	0	0	0	0	0	0	0	0	0	0	0	0	0	0	0	0	0	0	0	0	0
3	24	20	0	0	0	0	0	0	0	0	0	0	0	0	0	0	0	0	0	0	0	0	0	0	0	0
3	24	21	0	0	0	0	0	0	0	0	0	0	0	0	0	0	0	0	0	0	0	0	0	0	0	0
3	24	22	0	0	0	0	0	0	0	0	0	0	0	0	0	0	0	0	0	0	0	0	0	0	0	0
3	24	23	0	0	0	0	0	0	0	0	0	0	0	0	0	0	0	0	0	0	0	0	0	0	0	0
3	25	0	0	0	0	0	0	0	0	0	0	0	0	0	0	0	0	0	0	0	0	0	0	0	0	0
3	25	1	0	0	0	0	0	0	0	0	0	0	0	0	0	0	0	0	0	0	0	0	0	0	0	0
3	25	2	0	0	0	0	0	0	0	0	0	0	0	0	0	0	0	0	0	0	0	0	0	0	0	0
3	25	3	0	0	0	0	0	0	0	0	0	0	0	0	0	0	0	0	0	0	0	0	0	0	0	0
3	25	4	0	0	0	0	0	0	0	0	0	0	0	0	0	0	0	0	0	0	0	0	0	0	0	0
3	25	5	0	0	0	0	0	0	0	0	0	0	0	0	0	0	0	0	0	0	0	0	0	0	0	0
[truncated: 6,762 more rows]
